# Supplementary material for: Diploid‐ and tetraploid wall barley exhibit alternative molecular responses but comparable reproductive performance in response to different ambient temperature regimes
Source: Plant J. 2026 Jul 25;127(2):e71051. doi: 10.1111/tpj.71051 (PMC13401425; doi:10.1111/tpj.71051)
Supplement: Supplementary file 2 — Table S1. Metadata of the included germplasm collection. Table S2. Gene‐wise nucleotide diversity and Jost's D. Table S3. Gene‐wise differential expression results of subspecies glaucum grown in control and elevated temperature conditions. Table S4. Gene‐wise differential expression results of subspecies murinum grown in control and elevated temperature conditions. Table S5. Significant gene ontology terms of glaucum and murinum. Table S6. Subspecies' average expression of homeologs, log2 fold change and homeolog expression bias. Table S7. Orthogroup‐wise differential expression results of subspecies murinum grown in control and elevated temperature conditions. G genome gene IDs an protein annotations were used as representative of the orthogroup. Table S8. Phenotypic trait measurements. [file TPJ-127-0-s001.xlsx]

## Sheet: Table_S1
Table S1: Metadata of the included germplasm collection
included_in_experiments	ID	Genus	Species	Subspecies	Latitude	Longitude	source
yes	IG_120808	Hordeum	murinum	glaucum	38.4333	56.2667	International Center for Agricultural Research in the Dry Areas
yes	IG_146843	Hordeum	murinum	glaucum	32.0044	12.6112	International Center for Agricultural Research in the Dry Areas
yes	IG_159634	Hordeum	murinum	glaucum	31.8788	35.9469	International Center for Agricultural Research in the Dry Areas
yes	IG_159720	Hordeum	murinum	glaucum	31.4446	35.7983	International Center for Agricultural Research in the Dry Areas
yes	IG_167919	Hordeum	murinum	glaucum	33.7	35.9	International Center for Agricultural Research in the Dry Areas
yes	IG_39888	Hordeum	murinum	glaucum	31.2	29.9167	International Center for Agricultural Research in the Dry Areas
yes	IG_39892	Hordeum	murinum	glaucum	29.2342	25.4925	International Center for Agricultural Research in the Dry Areas
yes	IG_39899	Hordeum	murinum	glaucum	35.3167	8.21667	International Center for Agricultural Research in the Dry Areas
yes	IG_39905	Hordeum	murinum	glaucum	36.3667	7.01667	International Center for Agricultural Research in the Dry Areas
yes	IG_39909	Hordeum	murinum	glaucum	35.9333	3.71667	International Center for Agricultural Research in the Dry Areas
yes	IG_48945	Hordeum	murinum	glaucum	35.7333	51.8667	International Center for Agricultural Research in the Dry Areas
yes	NGB6525	Hordeum	murinum	glaucum	38.4	27.1	https://www.nordic-baltic-genebanks.org/gringlobal/accessiondetail?id=19647
yes	NGB6527	Hordeum	murinum	glaucum	39	1.3	https://www.nordic-baltic-genebanks.org/gringlobal/accessiondetail?id=19643
yes	NGB6544	Hordeum	murinum	glaucum	35.8	71.8	https://www.nordic-baltic-genebanks.org/gringlobal/accessiondetail.aspx?id=19626
yes	NGB6854	Hordeum	murinum	glaucum	35	63	https://www.nordic-baltic-genebanks.org/gringlobal/accessiondetail.aspx?id=19628
yes	GRA_1172	Hordeum	murinum	murinum	38.0913	13.4313	10.25642/IPK/GBIS/16149
yes	GRA_2620	Hordeum	murinum	murinum	38	23.8	10.25642/IPK/GBIS/55401
yes	Hellwig_18-08	Hordeum	murinum	murinum	51.4989	3.61909	https://doi.org/10.64898/2026.01.19.700245
yes	IG_120805	Hordeum	murinum	murinum	40.0333	52.9667	International Center for Agricultural Research in the Dry Areas
yes	IG_144950	Hordeum	murinum	murinum	32.7858	22.4691	International Center for Agricultural Research in the Dry Areas
yes	IG_147146	Hordeum	murinum	murinum	41.8114	45.7144	International Center for Agricultural Research in the Dry Areas
yes	IG_168058	Hordeum	murinum	murinum	33.37	35.48	International Center for Agricultural Research in the Dry Areas
yes	IG_168072	Hordeum	murinum	murinum	34.56	36.08	International Center for Agricultural Research in the Dry Areas
yes	IG_168079	Hordeum	murinum	murinum	34.01	36.21	International Center for Agricultural Research in the Dry Areas
yes	IG_168105	Hordeum	murinum	murinum	45.7178	7.23181	International Center for Agricultural Research in the Dry Areas
yes	IG_168120	Hordeum	murinum	murinum	41.0978	14.3651	International Center for Agricultural Research in the Dry Areas
yes	IG_168324	Hordeum	murinum	murinum	32.6733	-17.0188	International Center for Agricultural Research in the Dry Areas
yes	IG_39862	Hordeum	murinum	murinum	27	37.7	International Center for Agricultural Research in the Dry Areas
yes	ViMe_02_05	Hordeum	murinum	murinum	51.5131	14.0059	https://doi.org/10.64898/2026.01.19.700245
yes	Wagner_04-07	Hordeum	murinum	murinum	51.6007	-1.12775	https://doi.org/10.64898/2026.01.19.700245
no	Blanco_04-01	Hordeum	murinum	glaucum	41.8757	1.87465	https://doi.org/10.64898/2026.01.19.700245
no	IG_119901	Hordeum	murinum	glaucum	34.5719	-2.72694	International Center for Agricultural Research in the Dry Areas
no	IG_159705	Hordeum	murinum	glaucum	31.5672	35.7986	International Center for Agricultural Research in the Dry Areas
no	IG_159758	Hordeum	murinum	glaucum	31.6318	35.5878	International Center for Agricultural Research in the Dry Areas
no	IG_159914	Hordeum	murinum	glaucum	30.5192	35.5455	International Center for Agricultural Research in the Dry Areas
no	IG_159958	Hordeum	murinum	glaucum	31.0416	35.7116	International Center for Agricultural Research in the Dry Areas
no	IG_39901	Hordeum	murinum	glaucum	34.85	3.8	International Center for Agricultural Research in the Dry Areas
no	kheloufi_01-01	Hordeum	murinum	glaucum	35.625	6.36624	https://doi.org/10.64898/2026.01.19.700245
no	kheloufi_09-01	Hordeum	murinum	glaucum	35.6608	6.64302	https://doi.org/10.64898/2026.01.19.700245
no	mansouri_02-01	Hordeum	murinum	glaucum	35.6814	-0.888861	https://doi.org/10.64898/2026.01.19.700245
no	mansouri_03-01	Hordeum	murinum	glaucum	35.6422	-0.699607	https://doi.org/10.64898/2026.01.19.700245
no	NGB6848	Hordeum	murinum	glaucum	30.9148	29.5455	https://www.nordic-baltic-genebanks.org/gringlobal/accessiondetail.aspx?id=19634
no	NGB6871	Hordeum	murinum	glaucum	36.4038	10.6038	https://www.nordic-baltic-genebanks.org/gringlobal/accessiondetail.aspx?id=19630
no	NGB6872	Hordeum	murinum	glaucum	33.5	9.2	https://www.nordic-baltic-genebanks.org/gringlobal/accessiondetail.aspx?id=19632
no	NGB90133	Hordeum	murinum	glaucum	38	-0.7	https://www.nordic-baltic-genebanks.org/gringlobal/accessiondetail.aspx?id=19622
no	NGB90134	Hordeum	murinum	glaucum	39.2	44.6	https://www.nordic-baltic-genebanks.org/gringlobal/accessiondetail.aspx?id=19619
no	NGB90245	Hordeum	murinum	glaucum	45	19.8	https://www.nordic-baltic-genebanks.org/gringlobal/accessiondetail.aspx?id=19625
no	NGB90348	Hordeum	murinum	glaucum	39.2	68	https://www.nordic-baltic-genebanks.org/gringlobal/accessiondetail.aspx?id=19646
no	PI_203464	Hordeum	murinum	glaucum	39.6167	32.85	https://npgsweb.ars-grin.gov/gringlobal/accessiondetail.aspx?id=1170675
no	PI_204874	Hordeum	murinum	glaucum	38.4833	38.1	https://npgsweb.ars-grin.gov/gringlobal/accessiondetail.aspx?id=1172329
no	PI_211045	Hordeum	murinum	glaucum	36.9525	65.1236	https://npgsweb.ars-grin.gov/gringlobal/accessiondetail.aspx?id=1175038
no	PI_220100	Hordeum	murinum	glaucum	31.9	66.5833	https://npgsweb.ars-grin.gov/gringlobal/accessiondetail.aspx?id=1178328
no	PI_220520	Hordeum	murinum	glaucum	36.4	68.7	https://npgsweb.ars-grin.gov/gringlobal/accessiondetail.aspx?id=1178580
no	PI_227239	Hordeum	murinum	glaucum	29.6833	51.5833	https://npgsweb.ars-grin.gov/gringlobal/accessiondetail.aspx?id=1182098
no	PI_244762	Hordeum	murinum	glaucum	36.3	59.6	https://npgsweb.ars-grin.gov/gringlobal/accessiondetail.aspx?id=1189030
no	PI_244770	Hordeum	murinum	glaucum	38.55	44.9667	https://npgsweb.ars-grin.gov/gringlobal/accessiondetail.aspx?id=1189038
no	PI_317429	Hordeum	murinum	glaucum	34.2333	62.8667	https://npgsweb.ars-grin.gov/gringlobal/accessiondetail.aspx?id=1236290
no	PI_401361	Hordeum	murinum	glaucum	33.1667	47.7	https://npgsweb.ars-grin.gov/gringlobal/accessiondetail.aspx?id=1302200
no	PI_401363	Hordeum	murinum	glaucum	38.4	47.3667	https://npgsweb.ars-grin.gov/gringlobal/accessiondetail.aspx?id=1302202
no	Romeralo-01-01	Hordeum	murinum	glaucum	40.4469	-3.78986	https://doi.org/10.64898/2026.01.19.700245
no	RoyoEsnal_01-01	Hordeum	murinum	glaucum	41.565	0.789905	https://doi.org/10.64898/2026.01.19.700245
no	TH0005	Hordeum	murinum	glaucum	30.3263	35.4697	https://orcid.org/0000-0003-4122-8936
no	TH0006	Hordeum	murinum	glaucum	31.7499	35.7446	https://orcid.org/0000-0003-4122-8936
no	TH0007	Hordeum	murinum	glaucum	31.7749	35.2367	https://orcid.org/0000-0003-4122-8936
no	TH0010	Hordeum	murinum	glaucum	32.498	35.5053	https://orcid.org/0000-0003-4122-8936
no	TH0011	Hordeum	murinum	glaucum	30.3249	35.468	https://orcid.org/0000-0003-4122-8936
no	TH0028	Hordeum	murinum	glaucum	33.0215	35.4554	https://orcid.org/0000-0003-4122-8936
no	TH0031-6	Hordeum	murinum	glaucum	31.8987	34.8295	https://orcid.org/0000-0003-4122-8936
no	Torra_01-01	Hordeum	murinum	glaucum	41.6286	0.596168	https://doi.org/10.64898/2026.01.19.700245
no	Torra_02-01	Hordeum	murinum	glaucum	41.6854	0.472477	https://doi.org/10.64898/2026.01.19.700245
no	Torra_03-01	Hordeum	murinum	glaucum	41.5072	0.629793	https://doi.org/10.64898/2026.01.19.700245
no	Vazques_03-01	Hordeum	murinum	glaucum	37.863	-5.62184	https://doi.org/10.64898/2026.01.19.700245
no	Vazques_04-01	Hordeum	murinum	glaucum	37.2864	-4.88056	https://doi.org/10.64898/2026.01.19.700245
no	Vazques_08-01	Hordeum	murinum	glaucum	37.6975	-6.11917	https://doi.org/10.64898/2026.01.19.700245
no	Vazques_09-01	Hordeum	murinum	glaucum	38.3747	-4.83944	https://doi.org/10.64898/2026.01.19.700245
no	Vazques_10-02	Hordeum	murinum	glaucum	37.2295	-3.65973	https://doi.org/10.64898/2026.01.19.700245
no	Vazques_14-01	Hordeum	murinum	glaucum	37.545	-5.86556	https://doi.org/10.64898/2026.01.19.700245
no	Vazques_23-02	Hordeum	murinum	glaucum	37.9014	-4.77694	https://doi.org/10.64898/2026.01.19.700245
no	Abbo_01-01	Hordeum	murinum	murinum	31.8995	34.8444	https://doi.org/10.64898/2026.01.19.700245
no	AS_01-01	Hordeum	murinum	murinum	44.1354	3.8795	https://doi.org/10.64898/2026.01.19.700245
no	AW_01-01	Hordeum	murinum	murinum	40.5929	8.16789	https://doi.org/10.64898/2026.01.19.700245
no	AW_01-02	Hordeum	murinum	murinum	40.593	8.1679	https://doi.org/10.64898/2026.01.19.700245
no	AW_01-03	Hordeum	murinum	murinum	40.593	8.16791	https://doi.org/10.64898/2026.01.19.700245
no	AW_01-04	Hordeum	murinum	murinum	40.5931	8.16803	https://doi.org/10.64898/2026.01.19.700245
no	AW_01-05	Hordeum	murinum	murinum	40.5932	8.16801	https://doi.org/10.64898/2026.01.19.700245
no	AW_01-06	Hordeum	murinum	murinum	40.5932	8.16805	https://doi.org/10.64898/2026.01.19.700245
no	AW_01-07	Hordeum	murinum	murinum	40.5933	8.16807	https://doi.org/10.64898/2026.01.19.700245
no	AW_01-08	Hordeum	murinum	murinum	40.5935	8.16826	https://doi.org/10.64898/2026.01.19.700245
no	AW_01-09	Hordeum	murinum	murinum	40.5935	8.1682	https://doi.org/10.64898/2026.01.19.700245
no	AW_01-10	Hordeum	murinum	murinum	40.5936	8.16831	https://doi.org/10.64898/2026.01.19.700245
no	AW_02-01	Hordeum	murinum	murinum	40.9118	9.51376	https://doi.org/10.64898/2026.01.19.700245
no	AW_02-02	Hordeum	murinum	murinum	40.9118	9.51379	https://doi.org/10.64898/2026.01.19.700245
no	AW_02-03	Hordeum	murinum	murinum	40.9118	9.51374	https://doi.org/10.64898/2026.01.19.700245
no	AW_02-04	Hordeum	murinum	murinum	40.9118	9.51379	https://doi.org/10.64898/2026.01.19.700245
no	AW_02-05	Hordeum	murinum	murinum	40.9118	9.51381	https://doi.org/10.64898/2026.01.19.700245
no	BaranowNowak_01-01	Hordeum	murinum	murinum	54.3488	18.6146	https://doi.org/10.64898/2026.01.19.700245
no	BaranowNowak_02-01	Hordeum	murinum	murinum	54.3914	18.5777	https://doi.org/10.64898/2026.01.19.700245
no	BaranowNowak_06-01	Hordeum	murinum	murinum	54.2745	18.5831	https://doi.org/10.64898/2026.01.19.700245
no	BaranowNowak-04-01	Hordeum	murinum	murinum	54.3467	18.7817	https://doi.org/10.64898/2026.01.19.700245
no	BaranowNowak-05-01	Hordeum	murinum	murinum	54.4662	17.006	https://doi.org/10.64898/2026.01.19.700245
no	BCC_2007	Hordeum	murinum	murinum	37.2881	-7.82504	10.25642/IPK/GBIS/265033
no	BCC_2008	Hordeum	murinum	murinum	38.8863	22.7214	10.25642/IPK/GBIS/265034
no	Blanco_01-01	Hordeum	murinum	murinum	41.3334	2.10444	https://doi.org/10.64898/2026.01.19.700245
no	Blanco_02-01	Hordeum	murinum	murinum	41.9379	1.6552	https://doi.org/10.64898/2026.01.19.700245
no	Blanco_03-01	Hordeum	murinum	murinum	42.029	1.6998	https://doi.org/10.64898/2026.01.19.700245
no	bomanowska_01-01	Hordeum	murinum	murinum	51.7989	19.7528	https://doi.org/10.64898/2026.01.19.700245
no	bomanowska_02-01	Hordeum	murinum	murinum	51.5923	19.1311	https://doi.org/10.64898/2026.01.19.700245
no	Donauinsel_01-01	Hordeum	murinum	murinum	48.2445	16.3971	https://doi.org/10.64898/2026.01.19.700245
no	Drouzas_01-01	Hordeum	murinum	murinum	38.0401	22.7104	https://doi.org/10.64898/2026.01.19.700245
no	Drouzas_03-01	Hordeum	murinum	murinum	40.5812	23.0368	https://doi.org/10.64898/2026.01.19.700245
no	Einspanier_01-01	Hordeum	murinum	murinum	54.453	10.1962	https://doi.org/10.64898/2026.01.19.700245
no	Einspanier_02-01	Hordeum	murinum	murinum	54.2316	10.278	https://doi.org/10.64898/2026.01.19.700245
no	Einspanier_03-01	Hordeum	murinum	murinum	54.3381	10.1404	https://doi.org/10.64898/2026.01.19.700245
no	Einspanier_04-01	Hordeum	murinum	murinum	52.4113	13.2313	https://doi.org/10.64898/2026.01.19.700245
no	ERG_04-01	Hordeum	murinum	murinum	38.0527	-0.988756	https://doi.org/10.64898/2026.01.19.700245
no	GRA_2796	Hordeum	murinum	murinum	42.3487	23.5202	10.25642/IPK/GBIS/95742
no	GRA_3162	Hordeum	murinum	murinum	41.4795	43.2831	10.25642/IPK/GBIS/264584
no	GRA_3224	Hordeum	murinum	murinum	41.9833	43.85	10.25642/IPK/GBIS/264612
no	HAMPE_01-01	Hordeum	murinum	murinum	44.6416	-0.98482	https://doi.org/10.64898/2026.01.19.700245
no	HAMPE_04-01	Hordeum	murinum	murinum	44.6121	-0.76881	https://doi.org/10.64898/2026.01.19.700245
no	Hanusch_01-01	Hordeum	murinum	murinum	48.1094	11.5421	https://doi.org/10.64898/2026.01.19.700245
no	hellwig_01-01	Hordeum	murinum	murinum	51.1555	6.8741	https://doi.org/10.64898/2026.01.19.700245
no	Hellwig_07-01	Hordeum	murinum	murinum	50.9129	6.9801	https://doi.org/10.64898/2026.01.19.700245
no	Hellwig_08-01	Hordeum	murinum	murinum	50.9834	6.97366	https://doi.org/10.64898/2026.01.19.700245
no	Hellwig_09-01	Hordeum	murinum	murinum	50.9368	7.01455	https://doi.org/10.64898/2026.01.19.700245
no	Hellwig_11-01	Hordeum	murinum	murinum	50.9345	6.94876	https://doi.org/10.64898/2026.01.19.700245
no	hellwig_13-01	Hordeum	murinum	murinum	50.6699	5.64109	https://doi.org/10.64898/2026.01.19.700245
no	hellwig_15-01	Hordeum	murinum	murinum	50.4348	4.49837	https://doi.org/10.64898/2026.01.19.700245
no	hellwig_16-01	Hordeum	murinum	murinum	50.8913	4.44007	https://doi.org/10.64898/2026.01.19.700245
no	hellwig_17-01	Hordeum	murinum	murinum	51.192	3.23735	https://doi.org/10.64898/2026.01.19.700245
no	hellwig_19-01	Hordeum	murinum	murinum	52.0801	5.12237	https://doi.org/10.64898/2026.01.19.700245
no	hellwig_20-01	Hordeum	murinum	murinum	52.516	6.09016	https://doi.org/10.64898/2026.01.19.700245
no	hellwig_21-01	Hordeum	murinum	murinum	52.2023	6.87429	https://doi.org/10.64898/2026.01.19.700245
no	hellwig_22-01	Hordeum	murinum	murinum	51.4268	5.4926	https://doi.org/10.64898/2026.01.19.700245
no	hellwig_23-01	Hordeum	murinum	murinum	51.3748	6.13724	https://doi.org/10.64898/2026.01.19.700245
no	IG_144914	Hordeum	murinum	murinum	32.7705	22.2137	International Center for Agricultural Research in the Dry Areas
no	IG_144990	Hordeum	murinum	murinum	32.5708	21.2312	International Center for Agricultural Research in the Dry Areas
no	IG_146929	Hordeum	murinum	murinum	42.0272	44.1981	International Center for Agricultural Research in the Dry Areas
no	IG_147104	Hordeum	murinum	murinum	41.4108	46.3644	International Center for Agricultural Research in the Dry Areas
no	IG_147217	Hordeum	murinum	murinum	41.9367	44.6939	International Center for Agricultural Research in the Dry Areas
no	IG_147832	Hordeum	murinum	murinum	35.0999	32.5176	International Center for Agricultural Research in the Dry Areas
no	IG_167913	Hordeum	murinum	murinum	33.86	35.73	International Center for Agricultural Research in the Dry Areas
no	IG_168001	Hordeum	murinum	murinum	33.97	36.02	International Center for Agricultural Research in the Dry Areas
no	IG_168043	Hordeum	murinum	murinum	33.19	35.34	International Center for Agricultural Research in the Dry Areas
no	IG_168066	Hordeum	murinum	murinum	34.42	35.95	International Center for Agricultural Research in the Dry Areas
no	IG_168076	Hordeum	murinum	murinum	34.58	36.27	International Center for Agricultural Research in the Dry Areas
no	IG_168092	Hordeum	murinum	murinum	44.4588	11.9389	International Center for Agricultural Research in the Dry Areas
no	IG_168095	Hordeum	murinum	murinum	44.8517	9.083	International Center for Agricultural Research in the Dry Areas
no	IG_168099	Hordeum	murinum	murinum	44.4231	12.1632	International Center for Agricultural Research in the Dry Areas
no	IG_168101	Hordeum	murinum	murinum	44.7813	10.3906	International Center for Agricultural Research in the Dry Areas
no	IG_168130	Hordeum	murinum	murinum	43.9065	11.8098	International Center for Agricultural Research in the Dry Areas
no	IG_168207	Hordeum	murinum	murinum	37.445	13.2294	International Center for Agricultural Research in the Dry Areas
no	IG_168329	Hordeum	murinum	murinum	34.9792	33.9371	International Center for Agricultural Research in the Dry Areas
no	IG_168416	Hordeum	murinum	murinum	41.733	43.1746	International Center for Agricultural Research in the Dry Areas
no	IG_39830	Hordeum	murinum	murinum	33.9	-6.3	International Center for Agricultural Research in the Dry Areas
no	IG_39833	Hordeum	murinum	murinum	33.8567	-4.90583	International Center for Agricultural Research in the Dry Areas
no	IG_39908	Hordeum	murinum	murinum	35.4333	5.96667	International Center for Agricultural Research in the Dry Areas
no	kaczmarek_01-01	Hordeum	murinum	murinum	51.603	18.947	https://doi.org/10.64898/2026.01.19.700245
no	kaczmarek_02-01	Hordeum	murinum	murinum	51.5983	18.7369	https://doi.org/10.64898/2026.01.19.700245
no	kheloufi_07-01	Hordeum	murinum	murinum	35.5622	6.21004	https://doi.org/10.64898/2026.01.19.700245
no	kheloufi_11-01	Hordeum	murinum	murinum	34.7211	6.24293	https://doi.org/10.64898/2026.01.19.700245
no	Kolrewicz_01-01	Hordeum	murinum	murinum	50.3136	19.1139	https://doi.org/10.64898/2026.01.19.700245
no	Kolrewicz_02-01	Hordeum	murinum	murinum	51.7811	19.5375	https://doi.org/10.64898/2026.01.19.700245
no	Kolrewicz_04-01	Hordeum	murinum	murinum	51.7507	19.4698	https://doi.org/10.64898/2026.01.19.700245
no	Kolrewicz_05-01	Hordeum	murinum	murinum	52.4307	19.4645	https://doi.org/10.64898/2026.01.19.700245
no	Kolrewicz_06-01	Hordeum	murinum	murinum	52.5486	19.5719	https://doi.org/10.64898/2026.01.19.700245
no	Kolrewicz_07-01	Hordeum	murinum	murinum	52.6379	19.0452	https://doi.org/10.64898/2026.01.19.700245
no	Konowalik_02-01	Hordeum	murinum	murinum	51.0761	19.4645	https://doi.org/10.64898/2026.01.19.700245
no	Konowalik_03-01	Hordeum	murinum	murinum	51.2109	17.3819	https://doi.org/10.64898/2026.01.19.700245
no	Konowalik_04-01	Hordeum	murinum	murinum	51.1131	17.0639	https://doi.org/10.64898/2026.01.19.700245
no	Konowalik_05-01	Hordeum	murinum	murinum	51.132	17.3692	https://doi.org/10.64898/2026.01.19.700245
no	Korff_03-01	Hordeum	murinum	murinum	50.728	7.09614	https://doi.org/10.64898/2026.01.19.700245
no	Korff_04-01	Hordeum	murinum	murinum	50.1769	1.64394	https://doi.org/10.64898/2026.01.19.700245
no	Leclerc_01-01	Hordeum	murinum	murinum	47.3679	0.72262	https://doi.org/10.64898/2026.01.19.700245
no	Leclerc_03-01	Hordeum	murinum	murinum	47.4085	0.48733	https://doi.org/10.64898/2026.01.19.700245
no	Leclerc_04-01	Hordeum	murinum	murinum	47.3776	0.85151	https://doi.org/10.64898/2026.01.19.700245
no	Lexa_01-01	Hordeum	murinum	murinum	49.2383	16.5817	https://doi.org/10.64898/2026.01.19.700245
no	Lexa_02-01	Hordeum	murinum	murinum	49.3457	16.4204	https://doi.org/10.64898/2026.01.19.700245
no	Lussas_01-01	Hordeum	murinum	murinum	44.6053	4.46018	https://doi.org/10.64898/2026.01.19.700245
no	Mengel_01-01	Hordeum	murinum	murinum	50.8028	8.76731	https://doi.org/10.64898/2026.01.19.700245
no	Mengel_03-01	Hordeum	murinum	murinum	50.8246	8.91614	https://doi.org/10.64898/2026.01.19.700245
no	MOORE_01-01	Hordeum	murinum	murinum	52.8312	1.40903	https://doi.org/10.64898/2026.01.19.700245
no	Mudrák_01-01	Hordeum	murinum	murinum	48.9633	14.4773	https://doi.org/10.64898/2026.01.19.700245
no	Myśliwy_01-01	Hordeum	murinum	murinum	53.4696	14.5476	https://doi.org/10.64898/2026.01.19.700245
no	Myśliwy_02-01	Hordeum	murinum	murinum	53.398	14.6611	https://doi.org/10.64898/2026.01.19.700245
no	Myśliwy_03-01	Hordeum	murinum	murinum	53.1697	15.4167	https://doi.org/10.64898/2026.01.19.700245
no	Myśliwy_04-01	Hordeum	murinum	murinum	53.2196	15.7564	https://doi.org/10.64898/2026.01.19.700245
no	Myśliwy_05-01	Hordeum	murinum	murinum	53.2966	15.9067	https://doi.org/10.64898/2026.01.19.700245
no	Myśliwy_06-01	Hordeum	murinum	murinum	53.2592	15.5443	https://doi.org/10.64898/2026.01.19.700245
no	Nobis_01-01	Hordeum	murinum	murinum	50.0081	19.953	https://doi.org/10.64898/2026.01.19.700245
no	Nobis_02-01	Hordeum	murinum	murinum	51.5663	19.9574	https://doi.org/10.64898/2026.01.19.700245
no	Nobis_03-01	Hordeum	murinum	murinum	51.4032	21.152	https://doi.org/10.64898/2026.01.19.700245
no	Nobis_04-01	Hordeum	murinum	murinum	50.9253	21.3963	https://doi.org/10.64898/2026.01.19.700245
no	Nobis_05-01	Hordeum	murinum	murinum	50.6856	21.7528	https://doi.org/10.64898/2026.01.19.700245
no	Nobis_06-01	Hordeum	murinum	murinum	50.2599	22.4175	https://doi.org/10.64898/2026.01.19.700245
no	Nobis_07-01	Hordeum	murinum	murinum	50.0006	22.0315	https://doi.org/10.64898/2026.01.19.700245
no	Nosalewicz_01-01	Hordeum	murinum	murinum	51.2193	22.5447	https://doi.org/10.64898/2026.01.19.700245
no	Nosalewicz_02-01	Hordeum	murinum	murinum	51.22	22.715	https://doi.org/10.64898/2026.01.19.700245
no	Nosalewicz_03-01	Hordeum	murinum	murinum	51.1371	22.8515	https://doi.org/10.64898/2026.01.19.700245
no	Nosalewicz_04-01	Hordeum	murinum	murinum	51.3052	22.8878	https://doi.org/10.64898/2026.01.19.700245
no	Oliver_01-01	Hordeum	murinum	murinum	52.8983	-1.2309	https://doi.org/10.64898/2026.01.19.700245
no	PI_168258	Hordeum	murinum	murinum	36.765	28.8042	https://npgsweb.ars-grin.gov/gringlobal/accessiondetail.aspx?id=1144757
no	PI_206686	Hordeum	murinum	murinum	38.4697	27.2211	https://npgsweb.ars-grin.gov/gringlobal/accessiondetail.aspx?id=1173096
no	PI_226512	Hordeum	murinum	murinum	31.8667	49.0667	https://npgsweb.ars-grin.gov/gringlobal/accessiondetail.aspx?id=1181805
no	PI_244768	Hordeum	murinum	murinum	37.0167	54.45	https://npgsweb.ars-grin.gov/gringlobal/accessiondetail.aspx?id=1189036
no	PI_401359	Hordeum	murinum	murinum	30.35	51.15	https://npgsweb.ars-grin.gov/gringlobal/accessiondetail.aspx?id=1302198
no	Romeralo-02-01	Hordeum	murinum	murinum	40.4557	-3.75018	https://doi.org/10.64898/2026.01.19.700245
no	Ruetjes_01-01	Hordeum	murinum	murinum	51.5641	6.77226	https://doi.org/10.64898/2026.01.19.700245
no	Ruetjes_02-01	Hordeum	murinum	murinum	51.1723	6.97289	https://doi.org/10.64898/2026.01.19.700245
no	Santi_01-01	Hordeum	murinum	murinum	28.638	-17.8773	https://doi.org/10.64898/2026.01.19.700245
no	Santi_02-01	Hordeum	murinum	murinum	43.9185	12.5743	https://doi.org/10.64898/2026.01.19.700245
no	Santi_04-01	Hordeum	murinum	murinum	44.4526	11.379	https://doi.org/10.64898/2026.01.19.700245
no	Santi_05-01	Hordeum	murinum	murinum	43.9549	12.4764	https://doi.org/10.64898/2026.01.19.700245
no	Schüller-01-01	Hordeum	murinum	murinum	53.5814	6.67143	https://doi.org/10.64898/2026.01.19.700245
no	silva_01-01	Hordeum	murinum	murinum	40.3042	-8.4069	https://doi.org/10.64898/2026.01.19.700245
no	silva_02-01	Hordeum	murinum	murinum	40.2011	-8.44927	https://doi.org/10.64898/2026.01.19.700245
no	silva_03-01	Hordeum	murinum	murinum	41.4135	-8.78225	https://doi.org/10.64898/2026.01.19.700245
no	silva_04-01	Hordeum	murinum	murinum	40.6239	-8.65706	https://doi.org/10.64898/2026.01.19.700245
no	silva_05-01	Hordeum	murinum	murinum	40.4903	-8.68354	https://doi.org/10.64898/2026.01.19.700245
no	straube_01-01	Hordeum	murinum	murinum	52.3936	9.70224	https://doi.org/10.64898/2026.01.19.700245
no	straube_02-01	Hordeum	murinum	murinum	52.4575	9.58074	https://doi.org/10.64898/2026.01.19.700245
no	straube_03-01	Hordeum	murinum	murinum	52.4755	9.80155	https://doi.org/10.64898/2026.01.19.700245
no	straube_04-01	Hordeum	murinum	murinum	52.3125	9.5919	https://doi.org/10.64898/2026.01.19.700245
no	StraubeBlume_01-01	Hordeum	murinum	murinum	55.6828	12.5427	https://doi.org/10.64898/2026.01.19.700245
no	StraubeBlume_02-01	Hordeum	murinum	murinum	55.6109	12.3622	https://doi.org/10.64898/2026.01.19.700245
no	StraubeBlume_03-01	Hordeum	murinum	murinum	55.4867	12.1462	https://doi.org/10.64898/2026.01.19.700245
no	StraubeBlume_04-01	Hordeum	murinum	murinum	55.6491	12.1881	https://doi.org/10.64898/2026.01.19.700245
no	Szitar_01-01	Hordeum	murinum	murinum	47.6051	19.0693	https://doi.org/10.64898/2026.01.19.700245
no	Szitar_02-01	Hordeum	murinum	murinum	46.9302	20.0917	https://doi.org/10.64898/2026.01.19.700245
no	Szitar_03-01	Hordeum	murinum	murinum	47.7263	19.2488	https://doi.org/10.64898/2026.01.19.700245
no	Szitar_04-01	Hordeum	murinum	murinum	47.7792	19.1385	https://doi.org/10.64898/2026.01.19.700245
no	TH0001	Hordeum	murinum	murinum	42.6941	2.87946	https://orcid.org/0000-0003-4122-8936
no	TH0002	Hordeum	murinum	murinum	42.3651	3.15217	https://orcid.org/0000-0003-4122-8936
no	TH0003	Hordeum	murinum	murinum	43.9378	4.79808	https://orcid.org/0000-0003-4122-8936
no	TH0004	Hordeum	murinum	murinum	44.8678	4.86677	https://orcid.org/0000-0003-4122-8936
no	TH0009	Hordeum	murinum	murinum	31.9297	34.7791	https://orcid.org/0000-0003-4122-8936
no	TH0012	Hordeum	murinum	murinum	46.0627	14.4954	https://orcid.org/0000-0003-4122-8936
no	TH0013	Hordeum	murinum	murinum	45.7042	12.6034	https://orcid.org/0000-0003-4122-8936
no	TH0014	Hordeum	murinum	murinum	45.7965	16.0243	https://orcid.org/0000-0003-4122-8936
no	TH0015	Hordeum	murinum	murinum	45.417	11.8636	https://orcid.org/0000-0003-4122-8936
no	TH0016	Hordeum	murinum	murinum	45.4269	11.3325	https://orcid.org/0000-0003-4122-8936
no	TH0017	Hordeum	murinum	murinum	45.4068	10.9646	https://orcid.org/0000-0003-4122-8936
no	TH0018	Hordeum	murinum	murinum	46.0702	11.1284	https://orcid.org/0000-0003-4122-8936
no	TH0019	Hordeum	murinum	murinum	46.5065	11.4096	https://orcid.org/0000-0003-4122-8936
no	TH0020	Hordeum	murinum	murinum	45.5133	10.2473	https://orcid.org/0000-0003-4122-8936
no	TH0021	Hordeum	murinum	murinum	45.0399	9.66819	https://orcid.org/0000-0003-4122-8936
no	TH0022	Hordeum	murinum	murinum	44.8886	8.61174	https://orcid.org/0000-0003-4122-8936
no	TH0023	Hordeum	murinum	murinum	45.0791	7.72201	https://orcid.org/0000-0003-4122-8936
no	TH0024	Hordeum	murinum	murinum	45.7416	7.3214	https://orcid.org/0000-0003-4122-8936
no	TH0025	Hordeum	murinum	murinum	46.479	6.77947	https://orcid.org/0000-0003-4122-8936
no	TH0026	Hordeum	murinum	murinum	48.861	6.09168	https://orcid.org/0000-0003-4122-8936
no	TH0027	Hordeum	murinum	murinum	30.3962	35.4533	https://orcid.org/0000-0003-4122-8936
no	TH0029	Hordeum	murinum	murinum	31.8914	34.9817	https://orcid.org/0000-0003-4122-8936
no	TH0030-1	Hordeum	murinum	murinum	31.8995	34.8444	https://orcid.org/0000-0003-4122-8936
no	TH0030-2	Hordeum	murinum	murinum	31.8995	34.8444	https://orcid.org/0000-0003-4122-8936
no	TH0030-3	Hordeum	murinum	murinum	31.8995	34.8444	https://orcid.org/0000-0003-4122-8936
no	TH0030-4	Hordeum	murinum	murinum	31.8995	34.8444	https://orcid.org/0000-0003-4122-8936
no	TH0030-5	Hordeum	murinum	murinum	31.8995	34.8444	https://orcid.org/0000-0003-4122-8936
no	TH0030-6	Hordeum	murinum	murinum	31.8995	34.8444	https://orcid.org/0000-0003-4122-8936
no	TH0031-1	Hordeum	murinum	murinum	31.8987	34.8295	https://orcid.org/0000-0003-4122-8936
no	TH0031-2	Hordeum	murinum	murinum	31.8987	34.8295	https://orcid.org/0000-0003-4122-8936
no	TH0031-3	Hordeum	murinum	murinum	31.8987	34.8295	https://orcid.org/0000-0003-4122-8936
no	TH0031-5	Hordeum	murinum	murinum	31.8987	34.8295	https://orcid.org/0000-0003-4122-8936
no	TH0031-7	Hordeum	murinum	murinum	31.8987	34.8295	https://orcid.org/0000-0003-4122-8936
no	TH0031-8	Hordeum	murinum	murinum	31.8987	34.8295	https://orcid.org/0000-0003-4122-8936
no	TH0032-3	Hordeum	murinum	murinum	37.3155	-8.59206	https://orcid.org/0000-0003-4122-8936
no	TH0032-4	Hordeum	murinum	murinum	37.3155	-8.59206	https://orcid.org/0000-0003-4122-8936
no	TH0032-5	Hordeum	murinum	murinum	37.3155	-8.59206	https://orcid.org/0000-0003-4122-8936
no	TH0032-6	Hordeum	murinum	murinum	37.3155	-8.59206	https://orcid.org/0000-0003-4122-8936
no	TH0040-10	Hordeum	murinum	murinum	43.8585	18.4319	https://orcid.org/0000-0003-4122-8936
no	TH0040-11	Hordeum	murinum	murinum	43.8571	18.4273	https://orcid.org/0000-0003-4122-8936
no	TH0046-06	Hordeum	murinum	murinum	42.0602	19.4495	https://orcid.org/0000-0003-4122-8936
no	TH0046-09	Hordeum	murinum	murinum	42.0599	19.4516	https://orcid.org/0000-0003-4122-8936
no	TH0046-10	Hordeum	murinum	murinum	42.0599	19.4518	https://orcid.org/0000-0003-4122-8936
no	TH0048	Hordeum	murinum	murinum	41.3284	19.8161	https://orcid.org/0000-0003-4122-8936
no	TH0052	Hordeum	murinum	murinum	43.3499	17.812	https://orcid.org/0000-0003-4122-8936
no	TH0055	Hordeum	murinum	murinum	49.581	10.9262	https://orcid.org/0000-0003-4122-8936
no	Ulber_01-01	Hordeum	murinum	murinum	52.2739	10.544	https://doi.org/10.64898/2026.01.19.700245
no	Vazques_02-01	Hordeum	murinum	murinum	37.1539	-5.90333	https://doi.org/10.64898/2026.01.19.700245
no	Vazques_11-01	Hordeum	murinum	murinum	36.6422	-4.6875	https://doi.org/10.64898/2026.01.19.700245
no	Vill_01-01	Hordeum	murinum	murinum	49.4629	11.0711	https://doi.org/10.64898/2026.01.19.700245
no	Vill_02-01	Hordeum	murinum	murinum	48.3043	14.283	https://doi.org/10.64898/2026.01.19.700245
no	Vill_03-01	Hordeum	murinum	murinum	47.08	15.4155	https://doi.org/10.64898/2026.01.19.700245
no	Vill_04-01	Hordeum	murinum	murinum	46.5524	15.6471	https://doi.org/10.64898/2026.01.19.700245
no	Vill_05-01	Hordeum	murinum	murinum	46.3193	16.3557	https://doi.org/10.64898/2026.01.19.700245
no	Vill_06-01	Hordeum	murinum	murinum	45.7972	16.0363	https://doi.org/10.64898/2026.01.19.700245
no	Vill_08-01	Hordeum	murinum	murinum	45.6392	13.8235	https://doi.org/10.64898/2026.01.19.700245
no	Vill_09-01	Hordeum	murinum	murinum	45.4034	11.8625	https://doi.org/10.64898/2026.01.19.700245
no	Vill_10-01	Hordeum	murinum	murinum	45.4048	10.969	https://doi.org/10.64898/2026.01.19.700245
no	Vill_12-01	Hordeum	murinum	murinum	46.5125	11.4023	https://doi.org/10.64898/2026.01.19.700245
no	Vill_18-01	Hordeum	murinum	murinum	46.4793	6.77867	https://doi.org/10.64898/2026.01.19.700245
no	Villh_01-01	Hordeum	murinum	murinum	46.955	7.45533	https://doi.org/10.64898/2026.01.19.700245
no	Villh_02-01	Hordeum	murinum	murinum	47.2511	9.61137	https://doi.org/10.64898/2026.01.19.700245
no	Villh_03-01	Hordeum	murinum	murinum	47.1492	10.5707	https://doi.org/10.64898/2026.01.19.700245
no	Villh_04-01	Hordeum	murinum	murinum	48.6451	9.44511	https://doi.org/10.64898/2026.01.19.700245
no	Villh_05-01	Hordeum	murinum	murinum	48.998	8.47745	https://doi.org/10.64898/2026.01.19.700245
no	Villh_06-01	Hordeum	murinum	murinum	49.4003	8.68708	https://doi.org/10.64898/2026.01.19.700245
no	Villh_07-01	Hordeum	murinum	murinum	50.1099	8.70021	https://doi.org/10.64898/2026.01.19.700245
no	ViMe_01_01	Hordeum	murinum	murinum	50.8398	12.9129	https://doi.org/10.64898/2026.01.19.700245
no	ViMe_03_01	Hordeum	murinum	murinum	52.1717	14.2492	https://doi.org/10.64898/2026.01.19.700245
no	ViMe_04_01	Hordeum	murinum	murinum	53.1463	12.1747	https://doi.org/10.64898/2026.01.19.700245
no	ViMe_05_01	Hordeum	murinum	murinum	53.3229	11.4981	https://doi.org/10.64898/2026.01.19.700245
no	ViMe_06_01	Hordeum	murinum	murinum	52.1013	11.5914	https://doi.org/10.64898/2026.01.19.700245
no	wagner_01-01	Hordeum	murinum	murinum	51.7281	-1.22466	https://doi.org/10.64898/2026.01.19.700245
no	wagner_02-01	Hordeum	murinum	murinum	51.6257	-1.30104	https://doi.org/10.64898/2026.01.19.700245
no	wagner_03-01	Hordeum	murinum	murinum	51.4778	-0.994058	https://doi.org/10.64898/2026.01.19.700245
no	Walla_01-02	Hordeum	murinum	murinum	40.593	8.1679	https://doi.org/10.64898/2026.01.19.700245
no	WD_01-01	Hordeum	murinum	murinum	51.4862	11.8787	https://doi.org/10.64898/2026.01.19.700245
no	WD_02-01	Hordeum	murinum	murinum	49.2314	9.34514	https://doi.org/10.64898/2026.01.19.700245
no	WD_03-01	Hordeum	murinum	murinum	51.0314	11.0378	https://doi.org/10.64898/2026.01.19.700245
no	WD_04-01	Hordeum	murinum	murinum	51.4943	11.6906	https://doi.org/10.64898/2026.01.19.700245
no	WD_05-01	Hordeum	murinum	murinum	53.0812	8.81434	https://doi.org/10.64898/2026.01.19.700245
no	Wysocki_01-01	Hordeum	murinum	murinum	51.0534	16.3635	https://doi.org/10.64898/2026.01.19.700245
no	Wysocki_03-01	Hordeum	murinum	murinum	50.9891	16.4618	https://doi.org/10.64898/2026.01.19.700245
no	Wysocki_04-01	Hordeum	murinum	murinum	51.118	16.4765	https://doi.org/10.64898/2026.01.19.700245

## Sheet: Table_S2
Table S2: Gene-wise nucleotide diversity and Jost’s D
hierarchical_orthogroup	H.glaucum_gene_ID	chr	start	end	gene_length	n_SNPs	pi_mG	pi_mM	pi_gG	pi_mGmM	JostD_mGmM	JostD_mGgG	JostD_mMgG
N0.HOG0000082	HMURINUM.BCC2017.r1.1HG00053510	chr1H	366276884	366278736	1853	0	NA	NA	NA	NA	NA	NA	NA
N0.HOG0000254	HMURINUM.BCC2017.r1.4HG00334900	chr4H	345564470	345567042	2573	0	NA	NA	NA	NA	NA	NA	NA
N0.HOG0000314	HMURINUM.BCC2017.r1.3HG00240710	chr3H	367429978	367433344	3367	0	NA	NA	NA	NA	NA	NA	NA
N0.HOG0000378	HMURINUM.BCC2017.r1.4HG00297890	chr4H	33195165	33196203	1039	28	0.0136054	0.0207792	0.191052	0.744837	0.452593	0.0232184	0.326236
N0.HOG0000493	HMURINUM.BCC2017.r1.1HG00043210	chr1H	308722767	308723369	603	0	NA	NA	NA	NA	NA	NA	NA
N0.HOG0000514	HMURINUM.BCC2017.r1.3HG00272440	chr3H	526628788	526632281	3494	0	NA	NA	NA	NA	NA	NA	NA
N0.HOG0000532	HMURINUM.BCC2017.r1.4HG00337520	chr4H	363272889	363275386	2498	73	0.00730594	0.00758693	0.246355	0.68362	0.479846	0.0030392	0.317684
N0.HOG0000533	HMURINUM.BCC2017.r1.4HG00337210	chr4H	361954648	361957159	2512	0	NA	NA	NA	NA	NA	NA	NA
N0.HOG0000536	HMURINUM.BCC2017.r1.3HG00260360	chr3H	473472652	473475479	2828	0	NA	NA	NA	NA	NA	NA	NA
N0.HOG0000537	HMURINUM.BCC2017.r1.1HG00058740	chr1H	388560350	388564333	3984	10	0	0.101818	0.240879	0.186667	0.397196	0.0030652	0.0787335
N0.HOG0000538	HMURINUM.BCC2017.r1.5HG00454240	chr5H	488484087	488489047	4961	212	0.1081	0.0561269	0.23351	0.575212	0.354024	0.0128925	0.262725
N0.HOG0000539	HMURINUM.BCC2017.r1.4HG00316470	chr4H	162821063	162825745	4683	53	0.0309075	0.0186283	0.138724	0.679689	0.477674	0.0219564	0.362414
N0.HOG0000609	HMURINUM.BCC2017.r1.3HG00202690	chr3H	56489815	56492356	2542	0	NA	NA	NA	NA	NA	NA	NA
N0.HOG0000612	HMURINUM.BCC2017.r1.6HG00487660	chr6H	94839549	94842202	2654	54	0.0303351	0.0226021	0.197178	0.744293	0.450563	0.00397458	0.3621
N0.HOG0000614	HMURINUM.BCC2017.r1.7HG00546140	chr7H	3279562	3281752	2191	0	NA	NA	NA	NA	NA	NA	NA
N0.HOG0000622	HMURINUM.BCC2017.r1.5HG00451740	chr5H	480148329	480150695	2367	52	0.0842491	0	0.20007	0.91029	0.459009	0.0471652	0.432016
N0.HOG0000625	HMURINUM.BCC2017.r1.3HG00202700	chr3H	56495948	56498434	2487	113	0.0249603	0.0137791	0.254795	0.683623	0.473407	0.00776568	0.308711
N0.HOG0000630	HMURINUM.BCC2017.r1.6HG00487650	chr6H	94836150	94838889	2740	100	0.0953993	0.012	0.253853	0.668461	0.423312	0.00532388	0.317842
N0.HOG0000641	HMURINUM.BCC2017.r1.5HG00429360	chr5H	385682351	385683606	1256	60	0.0311111	0.114298	0.228327	0.529325	0.350951	0.00560815	0.228471
N0.HOG0000649	HMURINUM.BCC2017.r1.2HG00162190	chr2H	473657622	473659127	1506	0	NA	NA	NA	NA	NA	NA	NA
N0.HOG0000745	HMURINUM.BCC2017.r1.2HG00137800	chr2H	345483276	345485104	1829	0	NA	NA	NA	NA	NA	NA	NA
N0.HOG0000968	HMURINUM.BCC2017.r1.6HG00512070	chr6H	311236495	311240748	4254	71	0.0324614	0.0489773	0.256606	0.813753	0.454027	0.00304971	0.35691
N0.HOG0000970	HMURINUM.BCC2017.r1.6HG00512110	chr6H	311345037	311347175	2139	0	NA	NA	NA	NA	NA	NA	NA
N0.HOG0001013	HMURINUM.BCC2017.r1.6HG00493220	chr6H	131436693	131438381	1689	0	NA	NA	NA	NA	NA	NA	NA
N0.HOG0001069	HMURINUM.BCC2017.r1.6HG00468820	chr6H	14927455	14936014	8560	0	NA	NA	NA	NA	NA	NA	NA
N0.HOG0001076	HMURINUM.BCC2017.r1.2HG00152730	chr2H	426413031	426422333	9303	0	NA	NA	NA	NA	NA	NA	NA
N0.HOG0001086	HMURINUM.BCC2017.r1.2HG00139700	chr2H	357935615	357941673	6059	23	0.0115942	0.00869565	0.104571	0.570384	0.43676	0.00263492	0.373162
N0.HOG0001149	HMURINUM.BCC2017.r1.2HG00085290	chr2H	13933186	13935279	2094	0	NA	NA	NA	NA	NA	NA	NA
N0.HOG0001192	HMURINUM.BCC2017.r1.3HG00240820	chr3H	367697765	367699198	1434	0	NA	NA	NA	NA	NA	NA	NA
N0.HOG0001207	HMURINUM.BCC2017.r1.6HG00486140	chr6H	83829751	83833822	4072	6	0.047619	0	0.304762	0.181818	0.259894	0.0937526	0.238643
N0.HOG0001208	HMURINUM.BCC2017.r1.6HG00486150	chr6H	83957754	83961875	4122	0	NA	NA	NA	NA	NA	NA	NA
N0.HOG0001220	HMURINUM.BCC2017.r1.1HG00003290	chr1H	11907873	11911446	3574	52	0.0668921	0.0223443	0.251381	0.451584	0.381766	0.00271254	0.20297
N0.HOG0001223	HMURINUM.BCC2017.r1.1HG00036340	chr1H	267418647	267422298	3652	33	0.121212	0.0242424	0.236785	0.931656	0.475756	0.0909478	0.323349
N0.HOG0001225	HMURINUM.BCC2017.r1.1HG00060570	chr1H	398533742	398537298	3557	33	0.0975913	0.00505051	0.280364	0.521978	0.375591	0.0094462	0.234816
N0.HOG0001226	HMURINUM.BCC2017.r1.3HG00257390	chr3H	457302225	457305142	2918	44	0.0458874	0.00505051	0.251565	0.776463	0.479256	0.0104323	0.343153
N0.HOG0001227	HMURINUM.BCC2017.r1.5HG00457670	chr5H	500403005	500406464	3460	34	0.0302521	0	0.166667	0.684787	0.444803	0.0100046	0.358822
N0.HOG0001231	HMURINUM.BCC2017.r1.5HG00395000	chr5H	199601734	199605002	3269	43	0	0.0448296	0.259545	0.602066	0.459354	0.00387327	0.268492
N0.HOG0001236	HMURINUM.BCC2017.r1.4HG00364220	chr4H	486679604	486686432	6829	107	0.146781	0.0259697	0.317729	0.517147	0.313917	0.0149823	0.216159
N0.HOG0001237	HMURINUM.BCC2017.r1.6HG00535590	chr6H	439731336	439734379	3044	0	NA	NA	NA	NA	NA	NA	NA
N0.HOG0001238	HMURINUM.BCC2017.r1.7HG00566380	chr7H	73949257	73952853	3597	0	NA	NA	NA	NA	NA	NA	NA
N0.HOG0001240	HMURINUM.BCC2017.r1.2HG00172910	chr2H	517817011	517823598	6588	105	0.0534333	0.0511554	0.209566	0.588325	0.35953	0.00577016	0.272116
N0.HOG0001241	HMURINUM.BCC2017.r1.1HG00050680	chr1H	351166695	351171201	4507	65	0.0527473	0.00820513	0.234105	0.761709	0.461234	0.0137842	0.331919
N0.HOG0001244	HMURINUM.BCC2017.r1.5HG00368370	chr5H	5785084	5791348	6265	0	NA	NA	NA	NA	NA	NA	NA
N0.HOG0001282	HMURINUM.BCC2017.r1.3HG00252160	chr3H	430793228	430798172	4945	66	0.0150072	0	0.112993	0.712148	0.481469	0.00196439	0.422834
N0.HOG0001337	HMURINUM.BCC2017.r1.2HG00179060	chr2H	543127241	543130359	3119	93	0.0733231	0.0177815	0.180645	0.516352	0.400691	0.00895626	0.244718
N0.HOG0001338	HMURINUM.BCC2017.r1.3HG00237160	chr3H	345216071	345227645	11575	90	0.0110216	0.0177113	0.19256	0.39301	0.412941	0.00338827	0.2133
N0.HOG0001340	HMURINUM.BCC2017.r1.5HG00405370	chr5H	270611483	270615301	3819	31	0.0264209	0.0159754	0.192934	0.623211	0.436369	0.00441224	0.313274
N0.HOG0001374	HMURINUM.BCC2017.r1.3HG00189910	chr3H	8684846	8692695	7850	0	NA	NA	NA	NA	NA	NA	NA
N0.HOG0001416	HMURINUM.BCC2017.r1.5HG00369170	chr5H	8293432	8299013	5582	0	NA	NA	NA	NA	NA	NA	NA
N0.HOG0001420	HMURINUM.BCC2017.r1.7HG00646930	chr7H	568363778	568369351	5574	0	NA	NA	NA	NA	NA	NA	NA
N0.HOG0001422	HMURINUM.BCC2017.r1.5HG00447890	chr5H	464598218	464599508	1291	0	NA	NA	NA	NA	NA	NA	NA
N0.HOG0001437	HMURINUM.BCC2017.r1.5HG00461660	chr5H	512142713	512146682	3970	0	NA	NA	NA	NA	NA	NA	NA
N0.HOG0001442	HMURINUM.BCC2017.r1.7HG00613700	chr7H	426805012	426808866	3855	0	NA	NA	NA	NA	NA	NA	NA
N0.HOG0001466	HMURINUM.BCC2017.r1.5HG00382650	chr5H	80605384	80610209	4826	0	NA	NA	NA	NA	NA	NA	NA
N0.HOG0001488	HMURINUM.BCC2017.r1.5HG00427950	chr5H	380733352	380736566	3215	3	0	0	0.266667	0	NA	0.00236967	0.00236967
N0.HOG0001516	HMURINUM.BCC2017.r1.5HG00398670	chr5H	227075596	227085486	9891	0	NA	NA	NA	NA	NA	NA	NA
N0.HOG0001524	HMURINUM.BCC2017.r1.3HG00188970	chr3H	6764724	6769674	4951	0	NA	NA	NA	NA	NA	NA	NA
N0.HOG0001535	HMURINUM.BCC2017.r1.2HG00179730	chr2H	545448182	545455188	7007	0	NA	NA	NA	NA	NA	NA	NA
N0.HOG0001536	HMURINUM.BCC2017.r1.7HG00577510	chr7H	139151439	139158429	6991	0	NA	NA	NA	NA	NA	NA	NA
N0.HOG0001556	HMURINUM.BCC2017.r1.3HG00253160	chr3H	434893937	434897422	3486	70	0.014966	0.0538357	0.245819	0.517015	0.420934	0.00516698	0.22598
N0.HOG0001557	HMURINUM.BCC2017.r1.4HG00291550	chr4H	5515057	5518426	3370	53	0.141078	0.0685704	0.243693	0.668489	0.379628	0.0694532	0.308905
N0.HOG0001558	HMURINUM.BCC2017.r1.5HG00443680	chr5H	445237182	445239664	2483	28	0.156463	0.0146259	0.128571	0.734471	0.403201	0.111178	0.376364
N0.HOG0001560	HMURINUM.BCC2017.r1.4HG00362990	chr4H	483043224	483045227	2004	37	0.047817	0.0689599	0.200112	0.595936	0.420065	0.00715176	0.34853
N0.HOG0001562	HMURINUM.BCC2017.r1.1HG00051750	chr1H	356819741	356822954	3214	53	0.052457	0	0.196392	0.60132	0.454986	0.0058203	0.286665
N0.HOG0001563	HMURINUM.BCC2017.r1.1HG00054750	chr1H	372606517	372609964	3448	28	0.0519481	0.0102041	0.209838	0.180639	0.277442	0.00756608	0.0978375
N0.HOG0001568	HMURINUM.BCC2017.r1.4HG00349100	chr4H	426573939	426575982	2044	0	NA	NA	NA	NA	NA	NA	NA
N0.HOG0001593	HMURINUM.BCC2017.r1.3HG00190810	chr3H	10513715	10520813	7099	0	NA	NA	NA	NA	NA	NA	NA
N0.HOG0001646	HMURINUM.BCC2017.r1.2HG00134540	chr2H	316321876	316333951	12076	41	0.116537	0.0695865	0.235647	0.609086	0.393313	0.0194043	0.279768
N0.HOG0001648	HMURINUM.BCC2017.r1.6HG00488710	chr6H	102075304	102077073	1770	0	NA	NA	NA	NA	NA	NA	NA
N0.HOG0001657	HMURINUM.BCC2017.r1.4HG00349300	chr4H	427297086	427297936	851	0	NA	NA	NA	NA	NA	NA	NA
N0.HOG0001664	HMURINUM.BCC2017.r1.6HG00496400	chr6H	153728960	153729617	658	0	NA	NA	NA	NA	NA	NA	NA
N0.HOG0001669	HMURINUM.BCC2017.r1.2HG00091070	chr2H	32407148	32409730	2583	0	NA	NA	NA	NA	NA	NA	NA
N0.HOG0001672	HMURINUM.BCC2017.r1.7HG00570040	chr7H	93735795	93736358	564	0	NA	NA	NA	NA	NA	NA	NA
N0.HOG0001794	HMURINUM.BCC2017.r1.1HG00062350	chr1H	404174752	404176793	2042	0	NA	NA	NA	NA	NA	NA	NA
N0.HOG0001800	HMURINUM.BCC2017.r1.3HG00288200	chr3H	579596059	579603385	7327	45	0.0457143	0	0.236626	0.631002	0.464929	0.0239873	0.300483
N0.HOG0001801	HMURINUM.BCC2017.r1.1HG00006690	chr1H	24824782	24829001	4220	0	NA	NA	NA	NA	NA	NA	NA
N0.HOG0001812	HMURINUM.BCC2017.r1.3HG00279640	chr3H	552493590	552505263	11674	0	NA	NA	NA	NA	NA	NA	NA
N0.HOG0001841	HMURINUM.BCC2017.r1.2HG00153970	chr2H	431550468	431551617	1150	0	NA	NA	NA	NA	NA	NA	NA
N0.HOG0001846	HMURINUM.BCC2017.r1.6HG00524300	chr6H	386428556	386431031	2476	0	NA	NA	NA	NA	NA	NA	NA
N0.HOG0001858	HMURINUM.BCC2017.r1.5HG00416580	chr5H	333657487	333663440	5954	145	0.0773727	0.0138588	0.267147	0.357221	0.313785	0.0029085	0.154322
N0.HOG0001883	HMURINUM.BCC2017.r1.6HG00469930	chr6H	18347448	18350273	2826	0	NA	NA	NA	NA	NA	NA	NA
N0.HOG0001939	HMURINUM.BCC2017.r1.5HG00458460	chr5H	502773677	502775626	1950	0	NA	NA	NA	NA	NA	NA	NA
N0.HOG0001962	HMURINUM.BCC2017.r1.4HG00348520	chr4H	423631571	423633723	2153	0	NA	NA	NA	NA	NA	NA	NA
N0.HOG0002000	HMURINUM.BCC2017.r1.7HG00599140	chr7H	325120813	325123142	2330	0	NA	NA	NA	NA	NA	NA	NA
N0.HOG0002036	HMURINUM.BCC2017.r1.1HG00078390	chr1H	468737894	468739253	1360	0	NA	NA	NA	NA	NA	NA	NA
N0.HOG0002070	HMURINUM.BCC2017.r1.3HG00267880	chr3H	507661816	507663730	1915	0	NA	NA	NA	NA	NA	NA	NA
N0.HOG0002081	HMURINUM.BCC2017.r1.5HG00433600	chr5H	403611942	403612376	435	0	NA	NA	NA	NA	NA	NA	NA
N0.HOG0002104	HMURINUM.BCC2017.r1.2HG00115430	chr2H	139278616	139282091	3476	89	0.025995	0.00299625	0.209466	0.519093	0.449691	0.00567423	0.258091
N0.HOG0002105	HMURINUM.BCC2017.r1.5HG00427810	chr5H	379876454	379878113	1660	40	0.0952381	0	0.207143	0.709757	0.44159	0.0031333	0.329551
N0.HOG0002106	HMURINUM.BCC2017.r1.5HG00386970	chr5H	115760579	115761982	1404	0	NA	NA	NA	NA	NA	NA	NA
N0.HOG0002107	HMURINUM.BCC2017.r1.6HG00512230	chr6H	312386872	312390169	3298	89	0.054196	0.00729308	0.160036	0.654418	0.432634	0.0045071	0.335294
N0.HOG0002111	HMURINUM.BCC2017.r1.6HG00517010	chr6H	344288790	344305938	17149	82	0.122759	0.0341463	0.293407	0.643368	0.370839	0.00712587	0.289307
N0.HOG0002116	HMURINUM.BCC2017.r1.6HG00544890	chr6H	465297876	465306691	8816	148	0.070948	0.00440055	0.141773	0.752843	0.386944	0.00294577	0.361824
N0.HOG0002172	HMURINUM.BCC2017.r1.3HG00284940	chr3H	569235168	569236848	1681	0	NA	NA	NA	NA	NA	NA	NA
N0.HOG0002191	HMURINUM.BCC2017.r1.4HG00304380	chr4H	66289309	66292865	3557	52	0.0300366	0.074616	0.263252	0.493544	0.420624	0.00465409	0.209196
N0.HOG0002231	HMURINUM.BCC2017.r1.7HG00641860	chr7H	549387681	549390086	2406	0	NA	NA	NA	NA	NA	NA	NA
N0.HOG0002242	HMURINUM.BCC2017.r1.4HG00358530	chr4H	467569166	467570749	1584	0	NA	NA	NA	NA	NA	NA	NA
N0.HOG0002244	HMURINUM.BCC2017.r1.4HG00356110	chr4H	458055069	458056685	1617	0	NA	NA	NA	NA	NA	NA	NA
N0.HOG0002317	HMURINUM.BCC2017.r1.3HG00201610	chr3H	51720755	51723375	2621	0	NA	NA	NA	NA	NA	NA	NA
N0.HOG0002347	HMURINUM.BCC2017.r1.4HG00326440	chr4H	271833510	271834842	1333	0	NA	NA	NA	NA	NA	NA	NA
N0.HOG0002379	HMURINUM.BCC2017.r1.5HG00426700	chr5H	374146918	374156468	9551	0	NA	NA	NA	NA	NA	NA	NA
N0.HOG0002410	HMURINUM.BCC2017.r1.6HG00473790	chr6H	30467217	30471157	3941	86	0.196893	0.0267996	0.326127	0.64996	0.355402	0.00742287	0.278404
N0.HOG0002420	HMURINUM.BCC2017.r1.2HG00174210	chr2H	521854203	521858144	3942	0	NA	NA	NA	NA	NA	NA	NA
N0.HOG0002421	HMURINUM.BCC2017.r1.2HG00174140	chr2H	521685887	521695199	9313	0	NA	NA	NA	NA	NA	NA	NA
N0.HOG0002429	HMURINUM.BCC2017.r1.4HG00295090	chr4H	20847088	20851466	4379	0	NA	NA	NA	NA	NA	NA	NA
N0.HOG0002440	HMURINUM.BCC2017.r1.3HG00247630	chr3H	405821409	405828585	7177	0	NA	NA	NA	NA	NA	NA	NA
N0.HOG0002441	HMURINUM.BCC2017.r1.5HG00406510	chr5H	277091767	277097527	5761	77	0.100471	0.017316	0.22115	0.607161	0.437488	0.0111747	0.287311
N0.HOG0002442	HMURINUM.BCC2017.r1.3HG00212460	chr3H	118538944	118543228	4285	92	0.0281573	0.0057971	0.207082	0.860488	0.462266	0.0039461	0.403598
N0.HOG0002444	HMURINUM.BCC2017.r1.7HG00608860	chr7H	398347902	398354847	6946	188	0.0186034	0.0446806	0.18914	0.564756	0.442908	0.0047102	0.270024
N0.HOG0002445	HMURINUM.BCC2017.r1.3HG00259990	chr3H	471565763	471568449	2687	0	NA	NA	NA	NA	NA	NA	NA
N0.HOG0002446	HMURINUM.BCC2017.r1.1HG00059010	chr1H	389404358	389406766	2409	0	NA	NA	NA	NA	NA	NA	NA
N0.HOG0002450	HMURINUM.BCC2017.r1.7HG00646540	chr7H	567563313	567564987	1675	0	NA	NA	NA	NA	NA	NA	NA
N0.HOG0002458	HMURINUM.BCC2017.r1.2HG00137860	chr2H	346030029	346033059	3031	10	0.08	0	0.331722	0.0537549	0.00236967	0.00855323	0.0124125
N0.HOG0002475	HMURINUM.BCC2017.r1.4HG00297520	chr4H	31459737	31468074	8338	79	0.0290536	0.00654008	0.197468	0.615924	0.445757	0.0193519	0.295224
N0.HOG0002477	HMURINUM.BCC2017.r1.2HG00142590	chr2H	373900670	373902988	2319	0	NA	NA	NA	NA	NA	NA	NA
N0.HOG0002486	HMURINUM.BCC2017.r1.5HG00371520	chr5H	18268261	18269245	985	0	NA	NA	NA	NA	NA	NA	NA
N0.HOG0002501	HMURINUM.BCC2017.r1.3HG00269920	chr3H	516999250	517003077	3828	2	0	0.509091	0	0.238043	0.0105386	NA	0.0105386
N0.HOG0002502	HMURINUM.BCC2017.r1.3HG00269950	chr3H	517271399	517274333	2935	67	0.0531628	0.00568586	0.190476	0.599573	0.420211	0.00378339	0.289603
N0.HOG0002503	HMURINUM.BCC2017.r1.3HG00270020	chr3H	517379078	517382594	3517	79	0.0371493	0.0774795	0.269319	0.603144	0.395405	0.00335774	0.249874
N0.HOG0002504	HMURINUM.BCC2017.r1.5HG00425620	chr5H	369552514	369556866	4353	81	0.135305	0.0710138	0.267616	0.412577	0.306013	0.0106752	0.185266
N0.HOG0002505	HMURINUM.BCC2017.r1.2HG00137610	chr2H	344688321	344691205	2885	52	0.0245421	0.0266272	0.234954	0.692905	0.452722	0.0204813	0.318332
N0.HOG0002518	HMURINUM.BCC2017.r1.3HG00254100	chr3H	440957283	440960820	3538	58	0.00904613	0.105536	0.177454	0.326233	0.299837	0.00745911	0.133296
N0.HOG0002519	HMURINUM.BCC2017.r1.5HG00398710	chr5H	227342624	227345474	2851	126	0.0221466	0.0159428	0.225769	0.74787	0.442218	0.00544397	0.349316
N0.HOG0002536	HMURINUM.BCC2017.r1.4HG00334800	chr4H	345137496	345140423	2928	72	0.0110297	0.0037037	0.263329	0.582113	0.468145	0.00316953	0.263318
N0.HOG0002540	HMURINUM.BCC2017.r1.6HG00538790	chr6H	449181645	449187251	5607	0	NA	NA	NA	NA	NA	NA	NA
N0.HOG0002578	HMURINUM.BCC2017.r1.6HG00477950	chr6H	42199563	42212580	13018	0	NA	NA	NA	NA	NA	NA	NA
N0.HOG0002580	HMURINUM.BCC2017.r1.6HG00483690	chr6H	71153506	71164829	11324	120	0.119578	0.00879121	0.295336	0.722174	0.429274	0.0124468	0.345152
N0.HOG0002608	HMURINUM.BCC2017.r1.5HG00410630	chr5H	300826412	300826972	561	27	0	0.131461	0.208873	0.492473	0.277059	0.00410841	0.187544
N0.HOG0002628	HMURINUM.BCC2017.r1.6HG00516020	chr6H	336602130	336603026	897	0	NA	NA	NA	NA	NA	NA	NA
N0.HOG0002629	HMURINUM.BCC2017.r1.2HG00158960	chr2H	460185199	460185591	393	0	NA	NA	NA	NA	NA	NA	NA
N0.HOG0002634	HMURINUM.BCC2017.r1.3HG00280370	chr3H	554887913	554888286	374	0	NA	NA	NA	NA	NA	NA	NA
N0.HOG0002652	HMURINUM.BCC2017.r1.5HG00389390	chr5H	138509085	138517419	8335	195	0.0105495	0.00376068	0.272579	0.810524	0.480113	0.00462514	0.372878
N0.HOG0002689	HMURINUM.BCC2017.r1.2HG00093470	chr2H	39590438	39593951	3514	0	NA	NA	NA	NA	NA	NA	NA
N0.HOG0002690	HMURINUM.BCC2017.r1.5HG00406230	chr5H	276354687	276359563	4877	2	0	0	0.266667	0	NA	0.00236967	0.00236967
N0.HOG0002692	HMURINUM.BCC2017.r1.1HG00018870	chr1H	92823877	92829340	5464	0	NA	NA	NA	NA	NA	NA	NA
N0.HOG0002694	HMURINUM.BCC2017.r1.7HG00639990	chr7H	543659877	543666412	6536	198	0.0594143	0.0106141	0.206086	0.477728	0.36929	0.00655704	0.235239
N0.HOG0002695	HMURINUM.BCC2017.r1.7HG00565430	chr7H	70656217	70660564	4348	64	0.121747	0.0312214	0.246443	0.688636	0.399743	0.0100157	0.298303
N0.HOG0002712	HMURINUM.BCC2017.r1.1HG00067690	chr1H	426391227	426393801	2575	0	NA	NA	NA	NA	NA	NA	NA
N0.HOG0002775	HMURINUM.BCC2017.r1.4HG00344560	chr4H	403415304	403418575	3272	60	0.0377778	0.00444444	0.233822	0.544583	0.441864	0.00626367	0.252307
N0.HOG0002776	HMURINUM.BCC2017.r1.2HG00114700	chr2H	135015380	135018886	3507	53	0.04708	0.00628931	0.241509	0.742608	0.446976	0.00344304	0.35157
N0.HOG0002777	HMURINUM.BCC2017.r1.5HG00442730	chr5H	441537082	441539642	2561	50	0.00813187	0.016	0.257553	0.752052	0.462457	0.0130383	0.322211
N0.HOG0002778	HMURINUM.BCC2017.r1.4HG00298320	chr4H	35125344	35128345	3002	85	0.0234605	0.039888	0.349907	0.646232	0.423357	0.0145304	0.28355
N0.HOG0002779	HMURINUM.BCC2017.r1.1HG00068370	chr1H	428985997	428988952	2956	86	0.207787	0.0222491	0.262305	0.518199	0.350945	0.0347453	0.244051
N0.HOG0002809	HMURINUM.BCC2017.r1.4HG00334690	chr4H	344507161	344516341	9181	86	0.0183832	0	0.291967	0.646899	0.468509	0.00401567	0.289491
N0.HOG0002810	HMURINUM.BCC2017.r1.2HG00095560	chr2H	45370713	45386830	16118	111	0.0279294	0.10476	0.29867	0.509728	0.388171	0.055218	0.186278
N0.HOG0002832	HMURINUM.BCC2017.r1.5HG00417430	chr5H	337047434	337059947	12514	0	NA	NA	NA	NA	NA	NA	NA
N0.HOG0002867	HMURINUM.BCC2017.r1.3HG00232950	chr3H	318242241	318248236	5996	10	0.0527473	0	0.238315	0.547909	0.427083	0.00303911	0.258033
N0.HOG0002870	HMURINUM.BCC2017.r1.3HG00246240	chr3H	397681361	397696539	15179	71	0.145705	0.0298647	0.305164	0.549005	0.346851	0.00606309	0.236642
N0.HOG0002871	HMURINUM.BCC2017.r1.3HG00233000	chr3H	318536464	318544276	7813	91	0.0299642	0.0395081	0.268414	0.743558	0.443476	0.00476498	0.344595
N0.HOG0002922	HMURINUM.BCC2017.r1.6HG00516470	chr6H	340175668	340180704	5037	34	0.1507	0.00784314	0.283473	0.589984	0.375391	0.00389444	0.262881
N0.HOG0002924	HMURINUM.BCC2017.r1.2HG00158020	chr2H	456281587	456283771	2185	39	0.102902	0.0118343	0.265953	0.643244	0.464446	0.00447238	0.299117
N0.HOG0002958	HMURINUM.BCC2017.r1.2HG00111690	chr2H	116701661	116702949	1289	1	NA	NA	NA	NA	NA	0.0116279	0.0116279
N0.HOG0002961	HMURINUM.BCC2017.r1.3HG00274300	chr3H	531968715	531974484	5770	22	0.0420413	0.0659341	0.378723	0.716224	0.404101	0.00749157	0.325412
N0.HOG0002965	HMURINUM.BCC2017.r1.2HG00156340	chr2H	446394184	446402827	8644	37	0.118087	0.040896	0.16038	0.796256	0.394186	0.00497694	0.356737
N0.HOG0003009	HMURINUM.BCC2017.r1.7HG00609830	chr7H	405215533	405219570	4038	0	NA	NA	NA	NA	NA	NA	NA
N0.HOG0003010	HMURINUM.BCC2017.r1.3HG00240550	chr3H	366718653	366722255	3603	0	NA	NA	NA	NA	NA	NA	NA
N0.HOG0003017	HMURINUM.BCC2017.r1.1HG00010700	chr1H	41125243	41125919	677	0	NA	NA	NA	NA	NA	NA	NA
N0.HOG0003019	HMURINUM.BCC2017.r1.2HG00107080	chr2H	93005112	93006410	1299	17	0.0392157	0	0.118207	0.67907	0.423436	0.00200701	0.408315
N0.HOG0003022	HMURINUM.BCC2017.r1.2HG00183570	chr2H	558144077	558144966	890	0	NA	NA	NA	NA	NA	NA	NA
N0.HOG0003024	HMURINUM.BCC2017.r1.7HG00603720	chr7H	367841557	367846275	4719	48	0	0	0.263904	0.495633	0.5	0.00302975	0.226311
N0.HOG0003026	HMURINUM.BCC2017.r1.7HG00603780	chr7H	368179845	368184025	4181	38	0.00701754	0.01874	0.228263	0.684109	0.468944	0.00272949	0.332244
N0.HOG0003027	HMURINUM.BCC2017.r1.7HG00568450	chr7H	85641340	85643750	2411	0	NA	NA	NA	NA	NA	NA	NA
N0.HOG0003052	HMURINUM.BCC2017.r1.3HG00245760	chr3H	394850747	394855682	4936	26	0.0512821	0.0758908	0.156777	0.655381	0.362107	0.00707504	0.31041
N0.HOG0003053	HMURINUM.BCC2017.r1.3HG00203960	chr3H	65046351	65052241	5891	101	0.0826151	0.012447	0.287771	0.583031	0.416718	0.0102523	0.2486
N0.HOG0003054	HMURINUM.BCC2017.r1.1HG00022050	chr1H	126147980	126163467	15488	69	0.0397516	0.00386473	0.324946	0.613938	0.446574	0.0325758	0.28208
N0.HOG0003055	HMURINUM.BCC2017.r1.3HG00243640	chr3H	384132968	384138679	5712	58	0.0159909	0.0201846	0.209524	0.468407	0.448687	0.003594	0.226953
N0.HOG0003063	HMURINUM.BCC2017.r1.5HG00425400	chr5H	368934101	368934493	393	0	NA	NA	NA	NA	NA	NA	NA
N0.HOG0003065	HMURINUM.BCC2017.r1.6HG00507060	chr6H	275940980	275942859	1880	0	NA	NA	NA	NA	NA	NA	NA
N0.HOG0003087	HMURINUM.BCC2017.r1.4HG00338690	chr4H	370902326	370902793	468	0	NA	NA	NA	NA	NA	NA	NA
N0.HOG0003089	HMURINUM.BCC2017.r1.4HG00338650	chr4H	370710186	370711149	964	43	0.0438368	0.00620155	0.234773	0.461786	0.405231	0.00605049	0.220517
N0.HOG0003095	HMURINUM.BCC2017.r1.3HG00289230	chr3H	583699006	583707461	8456	172	0.0535267	0.027021	0.246294	0.604754	0.414049	0.0076533	0.285144
N0.HOG0003118	HMURINUM.BCC2017.r1.5HG00407480	chr5H	282026361	282031659	5299	95	0.0916831	0.0164372	0.287051	0.622909	0.419051	0.00842376	0.27292
N0.HOG0003125	HMURINUM.BCC2017.r1.4HG00357360	chr4H	462772104	462780296	8193	96	0.124534	0.0258102	0.215522	0.779789	0.445835	0.0264535	0.33191
N0.HOG0003126	HMURINUM.BCC2017.r1.5HG00407980	chr5H	284407961	284412743	4783	43	0.11662	0.0177187	0.276793	0.718452	0.404198	0.0205298	0.316757
N0.HOG0003129	HMURINUM.BCC2017.r1.5HG00412420	chr5H	312038086	312042474	4389	91	0.0623757	0.0224664	0.308932	0.58788	0.408156	0.0138635	0.2597
N0.HOG0003130	HMURINUM.BCC2017.r1.7HG00590400	chr7H	233475781	233476011	231	0	NA	NA	NA	NA	NA	NA	NA
N0.HOG0003157	HMURINUM.BCC2017.r1.2HG00098540	chr2H	57329295	57330656	1362	0	NA	NA	NA	NA	NA	NA	NA
N0.HOG0003211	HMURINUM.BCC2017.r1.3HG00288630	chr3H	581088323	581089983	1661	0	NA	NA	NA	NA	NA	NA	NA
N0.HOG0003212	HMURINUM.BCC2017.r1.5HG00381590	chr5H	74640763	74642943	2181	74	0.0682111	0.0036036	0.177943	0.721783	0.45282	0.0137875	0.347776
N0.HOG0003237	HMURINUM.BCC2017.r1.4HG00310850	chr4H	105336627	105343705	7079	0	NA	NA	NA	NA	NA	NA	NA
N0.HOG0003244	HMURINUM.BCC2017.r1.4HG00364970	chr4H	491507270	491508003	734	0	NA	NA	NA	NA	NA	NA	NA
N0.HOG0003245	HMURINUM.BCC2017.r1.5HG00439570	chr5H	428330167	428331883	1717	0	NA	NA	NA	NA	NA	NA	NA
N0.HOG0003255	HMURINUM.BCC2017.r1.4HG00301560	chr4H	50835799	50837572	1774	0	NA	NA	NA	NA	NA	NA	NA
N0.HOG0003256	HMURINUM.BCC2017.r1.4HG00308290	chr4H	87396199	87399594	3396	45	0.0562963	0.0118519	0.227302	0.782672	0.426051	0.0465278	0.384141
N0.HOG0003258	HMURINUM.BCC2017.r1.6HG00484290	chr6H	73473889	73484816	10928	0	NA	NA	NA	NA	NA	NA	NA
N0.HOG0003294	HMURINUM.BCC2017.r1.5HG00428040	chr5H	381110843	381115162	4320	151	0.126512	0.0145695	0.198491	0.697327	0.417756	0.00818699	0.308222
N0.HOG0003326	HMURINUM.BCC2017.r1.1HG00001840	chr1H	8721870	8731864	9995	0	NA	NA	NA	NA	NA	NA	NA
N0.HOG0003327	HMURINUM.BCC2017.r1.1HG00001850	chr1H	8741373	8742755	1383	0	NA	NA	NA	NA	NA	NA	NA
N0.HOG0003328	HMURINUM.BCC2017.r1.4HG00337340	chr4H	362446700	362450110	3411	23	0	0	0.236598	0.359028	0.5	0.00273379	0.183766
N0.HOG0003329	HMURINUM.BCC2017.r1.5HG00374900	chr5H	32922125	32935824	13700	0	NA	NA	NA	NA	NA	NA	NA
N0.HOG0003331	HMURINUM.BCC2017.r1.7HG00568860	chr7H	88321943	88328080	6138	81	0.0379053	0.0761905	0.210455	0.704876	0.439898	0.0167139	0.332387
N0.HOG0003332	HMURINUM.BCC2017.r1.2HG00109670	chr2H	106231555	106239933	8379	0	NA	NA	NA	NA	NA	NA	NA
N0.HOG0003333	HMURINUM.BCC2017.r1.7HG00549890	chr7H	14741250	14747335	6086	36	0.0190883	0.207041	0.228116	0.174351	0.129674	0.00663248	0.0549678
N0.HOG0003334	HMURINUM.BCC2017.r1.7HG00567840	chr7H	83345635	83350525	4891	86	0.174887	0.0119601	0.29908	0.641974	0.387845	0.0142869	0.269813
N0.HOG0003335	HMURINUM.BCC2017.r1.6HG00534030	chr6H	433569985	433574767	4783	60	0.0209524	0.00666667	0.25917	0.640575	0.47108	0.0170901	0.286387
N0.HOG0003336	HMURINUM.BCC2017.r1.6HG00510050	chr6H	297440004	297444268	4265	64	0.109661	0.0230072	0.165888	0.508353	0.310909	0.00490902	0.263948
N0.HOG0003364	HMURINUM.BCC2017.r1.6HG00468720	chr6H	14313299	14317191	3893	79	0.140288	0.00713127	0.750621	0.755539	0.36782	0.133223	0.131196
N0.HOG0003412	HMURINUM.BCC2017.r1.1HG00045770	chr1H	324827078	324829501	2424	29	0.0229885	0.0181887	0.229558	0.623001	0.455539	0.00405341	0.294408
N0.HOG0003414	HMURINUM.BCC2017.r1.3HG00278100	chr3H	547293669	547297789	4121	84	0.0600907	0.061678	0.198657	0.588107	0.375319	0.00510361	0.268936
N0.HOG0003416	HMURINUM.BCC2017.r1.1HG00006590	chr1H	24566595	24568721	2127	90	0.0997477	0	0.194074	0.560859	0.387603	0.0080901	0.270936
N0.HOG0003417	HMURINUM.BCC2017.r1.2HG00126440	chr2H	241938143	241941137	2995	0	NA	NA	NA	NA	NA	NA	NA
N0.HOG0003418	HMURINUM.BCC2017.r1.6HG00516150	chr6H	338701904	338703578	1675	0	NA	NA	NA	NA	NA	NA	NA
N0.HOG0003419	HMURINUM.BCC2017.r1.2HG00158760	chr2H	459718384	459722247	3864	25	0.127728	0.0463492	0.162168	0.612995	0.339202	0.0111644	0.330668
N0.HOG0003420	HMURINUM.BCC2017.r1.2HG00158770	chr2H	459721444	459722762	1319	0	NA	NA	NA	NA	NA	NA	NA
N0.HOG0003427	HMURINUM.BCC2017.r1.2HG00183990	chr2H	559438047	559439381	1335	0	NA	NA	NA	NA	NA	NA	NA
N0.HOG0003460	HMURINUM.BCC2017.r1.5HG00396160	chr5H	209938964	209940190	1227	3	0.111111	0	0.177778	0.0533333	0.0037594	0.00282822	0.00236967
N0.HOG0003464	HMURINUM.BCC2017.r1.5HG00393490	chr5H	187899040	187902767	3728	35	0.0560754	0.0478912	0.240544	0.448442	0.447399	0.00480279	0.219987
N0.HOG0003465	HMURINUM.BCC2017.r1.5HG00393480	chr5H	187883867	187898710	14844	22	0.0709957	0	0.22644	0.763813	0.437189	0.00332841	0.397584
N0.HOG0003469	HMURINUM.BCC2017.r1.6HG00477440	chr6H	40681391	40685069	3679	39	0.0664694	0.0102564	0.279035	0.70292	0.430595	0.0336392	0.336234
N0.HOG0003473	HMURINUM.BCC2017.r1.6HG00527100	chr6H	402158193	402161277	3085	26	0.0373626	0.0190476	0.199887	0.759803	0.449169	0.00283803	0.362125
N0.HOG0003474	HMURINUM.BCC2017.r1.7HG00574480	chr7H	119026755	119032189	5435	6	0	0	0.136508	0	NA	0.00249017	0.00249017
N0.HOG0003492	HMURINUM.BCC2017.r1.5HG00414360	chr5H	320214172	320216627	2456	55	0.0361033	0.0047952	0.180309	0.517675	0.444347	0.00346368	0.305611
N0.HOG0003497	HMURINUM.BCC2017.r1.6HG00544150	chr6H	463969414	463972439	3026	0	NA	NA	NA	NA	NA	NA	NA
N0.HOG0003498	HMURINUM.BCC2017.r1.4HG00350450	chr4H	433829706	433834387	4682	0	NA	NA	NA	NA	NA	NA	NA
N0.HOG0003501	HMURINUM.BCC2017.r1.5HG00384720	chr5H	94721658	94723525	1868	8	0.0454545	0	0.175275	0.273846	0.344193	0.0031133	0.184296
N0.HOG0003503	HMURINUM.BCC2017.r1.6HG00512520	chr6H	314327847	314332852	5006	63	0.0166289	0.0641898	0.276016	0.897247	0.469241	0.00362076	0.388198
N0.HOG0003505	HMURINUM.BCC2017.r1.2HG00152720	chr2H	426401566	426406665	5100	84	0.0908425	0.0192572	0.213658	0.537398	0.395732	0.00627276	0.26161
N0.HOG0003507	HMURINUM.BCC2017.r1.6HG00495460	chr6H	148523321	148526154	2834	62	0.133126	0	0.242603	0.703065	0.411524	0.00990779	0.35287
N0.HOG0003541	HMURINUM.BCC2017.r1.3HG00190170	chr3H	9376429	9405683	29255	12	0.0545455	0.0238095	0.291498	0.207901	0.269248	0.0232338	0.118899
N0.HOG0003543	HMURINUM.BCC2017.r1.4HG00331740	chr4H	326328680	326330671	1992	6	0.247619	0	0.0444444	0.170776	0.0100503	0.00804455	0.00236967
N0.HOG0003548	HMURINUM.BCC2017.r1.6HG00480640	chr6H	55120607	55123540	2934	0	NA	NA	NA	NA	NA	NA	NA
N0.HOG0003563	HMURINUM.BCC2017.r1.7HG00618530	chr7H	457269545	457270153	609	0	NA	NA	NA	NA	NA	NA	NA
N0.HOG0003564	HMURINUM.BCC2017.r1.1HG00060180	chr1H	396274119	396276174	2056	30	0.0749206	0.0363636	0.224762	0.683719	0.435333	0.0101113	0.327904
N0.HOG0003565	HMURINUM.BCC2017.r1.2HG00138660	chr2H	351255741	351257823	2083	10	0.11619	0.0266667	0.377143	0.706897	0.462494	0.00609526	0.298183
N0.HOG0003566	HMURINUM.BCC2017.r1.7HG00549840	chr7H	14641292	14646252	4961	140	0.0441863	0.04663	0.195646	0.591731	0.403025	0.0346234	0.27436
N0.HOG0003567	HMURINUM.BCC2017.r1.7HG00563300	chr7H	61609668	61614827	5160	99	0.0484478	0.0775077	0.253754	0.698841	0.420463	0.00987817	0.299212
N0.HOG0003568	HMURINUM.BCC2017.r1.5HG00375870	chr5H	36646140	36656332	10193	85	0.0380952	0.00313725	0.307201	0.864805	0.476086	0.00641531	0.380117
N0.HOG0003580	HMURINUM.BCC2017.r1.6HG00499220	chr6H	173156221	173160227	4007	0	NA	NA	NA	NA	NA	NA	NA
N0.HOG0003581	HMURINUM.BCC2017.r1.6HG00499080	chr6H	172178180	172179353	1174	0	NA	NA	NA	NA	NA	NA	NA
N0.HOG0003607	HMURINUM.BCC2017.r1.4HG00305250	chr4H	70679740	70681994	2255	61	0.0274785	0.00874317	0.32435	0.623822	0.452721	0.0163955	0.270296
N0.HOG0003610	HMURINUM.BCC2017.r1.5HG00393190	chr5H	185096366	185098575	2210	61	0.0299766	0	0.245734	0.644798	0.447079	0.0101521	0.297757
N0.HOG0003611	HMURINUM.BCC2017.r1.3HG00226870	chr3H	257787473	257828073	40601	57	0.0331384	0.00935673	0.273592	0.604385	0.43606	0.00611555	0.278834
N0.HOG0003621	HMURINUM.BCC2017.r1.2HG00117500	chr2H	150145270	150148009	2740	53	0.0176101	0.0206303	0.122911	0.64903	0.478804	0.0112804	0.378299
N0.HOG0003623	HMURINUM.BCC2017.r1.2HG00132280	chr2H	300468670	300472526	3857	39	0.019536	0.0456432	0.306997	0.544517	0.415354	0.00606713	0.233109
N0.HOG0003629	HMURINUM.BCC2017.r1.3HG00203790	chr3H	63579397	63580811	1415	0	NA	NA	NA	NA	NA	NA	NA
N0.HOG0003639	HMURINUM.BCC2017.r1.7HG00558800	chr7H	45375965	45378734	2770	0	NA	NA	NA	NA	NA	NA	NA
N0.HOG0003660	HMURINUM.BCC2017.r1.4HG00302170	chr4H	53644630	53649333	4704	46	0.0758082	0.0308489	0.196687	0.412225	0.322164	0.0850834	0.174183
N0.HOG0003661	HMURINUM.BCC2017.r1.1HG00071800	chr1H	446039907	446047631	7725	66	0.164341	0.0021645	0.254878	0.770819	0.420051	0.0126218	0.370716
N0.HOG0003663	HMURINUM.BCC2017.r1.4HG00296660	chr4H	27587443	27593441	5999	77	0.121241	0.0103896	0.313487	0.489237	0.371438	0.00803749	0.203469
N0.HOG0003665	HMURINUM.BCC2017.r1.1HG00042970	chr1H	307405924	307411187	5264	42	0.113834	0.00634921	0.306927	0.682886	0.429144	0.026908	0.290603
N0.HOG0003666	HMURINUM.BCC2017.r1.6HG00497340	chr6H	158870739	158882088	11350	59	0.0439954	0.00521512	0.0789781	0.199963	0.275916	0.00250298	0.236159
N0.HOG0003676	HMURINUM.BCC2017.r1.1HG00050080	chr1H	347395287	347397319	2033	100	0.0921192	0.0165541	0.325004	0.728256	0.431736	0.0118051	0.306866
N0.HOG0003683	HMURINUM.BCC2017.r1.3HG00255920	chr3H	450416440	450420451	4012	0	NA	NA	NA	NA	NA	NA	NA
N0.HOG0003718	HMURINUM.BCC2017.r1.5HG00407670	chr5H	282884250	282888176	3927	40	0.08	0	0.181905	0.563732	0.466296	0.00767872	0.27986
N0.HOG0003745	HMURINUM.BCC2017.r1.2HG00121470	chr2H	175264779	175265664	886	4	0.31958	0	0.182692	0.68017	0.279623	0.0105111	0.302669
N0.HOG0003751	HMURINUM.BCC2017.r1.2HG00153750	chr2H	430375930	430377802	1873	0	NA	NA	NA	NA	NA	NA	NA
N0.HOG0003753	HMURINUM.BCC2017.r1.7HG00608600	chr7H	396503201	396504056	856	0	NA	NA	NA	NA	NA	NA	NA
N0.HOG0003754	HMURINUM.BCC2017.r1.3HG00218330	chr3H	157756342	157763163	6822	140	0.0460597	0.0156218	0.209633	0.755706	0.440294	0.00438391	0.357974
N0.HOG0003757	HMURINUM.BCC2017.r1.5HG00385290	chr5H	98318071	98321730	3660	82	0.013303	0.00221729	0.253694	0.75145	0.469207	0.0124738	0.356731
N0.HOG0003758	HMURINUM.BCC2017.r1.2HG00160080	chr2H	465635966	465645728	9763	169	0.0799965	0.00394477	0.192982	0.59302	0.428995	0.0108243	0.27946
N0.HOG0003813	HMURINUM.BCC2017.r1.5HG00454490	chr5H	489274520	489277428	2909	0	NA	NA	NA	NA	NA	NA	NA
N0.HOG0003815	HMURINUM.BCC2017.r1.1HG00056410	chr1H	378747009	378748737	1729	44	0.0779985	0	0.261422	0.466094	0.392861	0.0254051	0.185411
N0.HOG0003819	HMURINUM.BCC2017.r1.3HG00259750	chr3H	470758570	470761387	2818	64	0.0205357	0.00833333	0.16369	0.760649	0.467385	0.00579113	0.359344
N0.HOG0003820	HMURINUM.BCC2017.r1.5HG00448320	chr5H	466392789	466394633	1845	61	0.010929	0.026854	0.329178	0.568652	0.45817	0.00713764	0.255346
N0.HOG0003821	HMURINUM.BCC2017.r1.7HG00636040	chr7H	530055928	530058265	2338	0	NA	NA	NA	NA	NA	NA	NA
N0.HOG0003823	HMURINUM.BCC2017.r1.6HG00528330	chr6H	408042157	408044668	2512	0	NA	NA	NA	NA	NA	NA	NA
N0.HOG0003826	HMURINUM.BCC2017.r1.4HG00296320	chr4H	25916556	25919992	3437	79	0.0465433	0.0127267	0.284349	0.569085	0.423229	0.0347352	0.263874
N0.HOG0003828	HMURINUM.BCC2017.r1.3HG00196200	chr3H	30720390	30724579	4190	108	0.0308371	0.0515079	0.286854	0.580652	0.402648	0.02876	0.240705
N0.HOG0003829	HMURINUM.BCC2017.r1.2HG00145670	chr2H	390112451	390116371	3921	57	0.0701754	0.0240602	0.132665	0.64821	0.415709	0.0367003	0.304469
N0.HOG0003832	HMURINUM.BCC2017.r1.7HG00572770	chr7H	108930911	108933066	2156	0	NA	NA	NA	NA	NA	NA	NA
N0.HOG0003834	HMURINUM.BCC2017.r1.5HG00412480	chr5H	312450693	312452344	1652	52	0.052226	0.0414377	0.222161	0.672212	0.430922	0.00338704	0.296351
N0.HOG0003842	HMURINUM.BCC2017.r1.1HG00073190	chr1H	450364176	450372893	8718	0	NA	NA	NA	NA	NA	NA	NA
N0.HOG0003858	HMURINUM.BCC2017.r1.5HG00414550	chr5H	321111597	321116264	4668	60	0.0737118	0.0177441	0.185987	0.6678	0.424793	0.00378764	0.34394
N0.HOG0003865	HMURINUM.BCC2017.r1.4HG00317150	chr4H	169087006	169093780	6775	51	0.00522876	0	0.26026	0.59085	0.484412	0.00305553	0.267496
N0.HOG0003867	HMURINUM.BCC2017.r1.2HG00133840	chr2H	311320643	311322220	1578	0	NA	NA	NA	NA	NA	NA	NA
N0.HOG0003877	HMURINUM.BCC2017.r1.1HG00067830	chr1H	426825954	426828295	2342	11	0.551582	0.0686869	0.410832	0.680205	0.200075	0.0267319	0.229069
N0.HOG0003904	HMURINUM.BCC2017.r1.2HG00154860	chr2H	436236687	436240844	4158	116	0.0261084	0.00123153	0.284287	0.744971	0.468072	0.00535322	0.356494
N0.HOG0003913	HMURINUM.BCC2017.r1.7HG00546290	chr7H	3655576	3663423	7848	0	NA	NA	NA	NA	NA	NA	NA
N0.HOG0003939	HMURINUM.BCC2017.r1.2HG00150620	chr2H	417436855	417437445	591	0	NA	NA	NA	NA	NA	NA	NA
N0.HOG0003945	HMURINUM.BCC2017.r1.5HG00416490	chr5H	333438420	333440055	1636	0	NA	NA	NA	NA	NA	NA	NA
N0.HOG0003948	HMURINUM.BCC2017.r1.1HG00024390	chr1H	151100482	151103635	3154	7	0	0	0.235897	0.8867	0.5	0.00245931	0.402365
N0.HOG0003970	HMURINUM.BCC2017.r1.3HG00210910	chr3H	107681385	107681911	527	0	NA	NA	NA	NA	NA	NA	NA
N0.HOG0003977	HMURINUM.BCC2017.r1.7HG00549470	chr7H	13862397	13867723	5327	92	0.339099	0.208965	0.299873	0.630175	0.287218	0.191385	0.12361
N0.HOG0003981	HMURINUM.BCC2017.r1.2HG00128890	chr2H	271257858	271277061	19204	62	0.0267281	0.035023	0.237906	0.661735	0.44973	0.00321674	0.307961
N0.HOG0003983	HMURINUM.BCC2017.r1.5HG00389550	chr5H	139455824	139480066	24243	96	0.0115385	0.00173611	0.208959	0.467012	0.454598	0.00863373	0.279625
N0.HOG0003988	HMURINUM.BCC2017.r1.4HG00355470	chr4H	456147776	456158315	10540	101	0.0318718	0.0487192	0.194676	0.575552	0.417682	0.0028657	0.2585
N0.HOG0003989	HMURINUM.BCC2017.r1.1HG00027940	chr1H	203163119	203170125	7007	30	0.0749206	0.0412698	0.246349	0.252677	0.396987	0.049569	0.0628511
N0.HOG0003993	HMURINUM.BCC2017.r1.2HG00139110	chr2H	354201926	354203214	1289	0	NA	NA	NA	NA	NA	NA	NA
N0.HOG0003997	HMURINUM.BCC2017.r1.3HG00217610	chr3H	151710267	151711655	1389	0	NA	NA	NA	NA	NA	NA	NA
N0.HOG0004024	HMURINUM.BCC2017.r1.7HG00558060	chr7H	43023892	43033556	9665	89	0.0216158	0	0.292486	0.548566	0.477	0.00849998	0.253383
N0.HOG0004025	HMURINUM.BCC2017.r1.6HG00497260	chr6H	158460821	158471811	10991	21	0.0528345	0.0838653	0.216327	0.428767	0.327091	0.00371754	0.198707
N0.HOG0004030	HMURINUM.BCC2017.r1.1HG00055840	chr1H	375984605	375987787	3183	0	NA	NA	NA	NA	NA	NA	NA
N0.HOG0004031	HMURINUM.BCC2017.r1.3HG00267480	chr3H	504918465	504928122	9658	0	NA	NA	NA	NA	NA	NA	NA
N0.HOG0004035	HMURINUM.BCC2017.r1.2HG00164780	chr2H	484864453	484865030	578	2	0	0	0.266667	0	NA	0.00236967	0.00236967
N0.HOG0004037	HMURINUM.BCC2017.r1.2HG00164540	chr2H	483976441	483979344	2904	0	NA	NA	NA	NA	NA	NA	NA
N0.HOG0004087	HMURINUM.BCC2017.r1.7HG00555890	chr7H	34634198	34637576	3379	0	NA	NA	NA	NA	NA	NA	NA
N0.HOG0004089	HMURINUM.BCC2017.r1.3HG00191890	chr3H	13925147	13928452	3306	0	NA	NA	NA	NA	NA	NA	NA
N0.HOG0004102	HMURINUM.BCC2017.r1.3HG00252930	chr3H	434160694	434173469	12776	11	0	0	0.182684	0.752351	0.5	0.00251248	0.352631
N0.HOG0004105	HMURINUM.BCC2017.r1.1HG00013350	chr1H	51902171	51907027	4857	58	0.0538588	0	0.303347	0.477676	0.418514	0.0194459	0.20752
N0.HOG0004107	HMURINUM.BCC2017.r1.3HG00217830	chr3H	154576594	154580931	4338	89	0.035313	0	0.256986	0.681389	0.466539	0.00462201	0.318635
N0.HOG0004108	HMURINUM.BCC2017.r1.5HG00457080	chr5H	498463123	498468525	5403	50	0.032381	0.0502857	0.210403	0.704782	0.445882	0.0087613	0.322417
N0.HOG0004109	HMURINUM.BCC2017.r1.3HG00221240	chr3H	180776187	180784374	8188	95	0.0248622	0.0450001	0.248706	0.668694	0.421845	0.00533225	0.291831
N0.HOG0004110	HMURINUM.BCC2017.r1.7HG00632380	chr7H	519083313	519088299	4987	0	NA	NA	NA	NA	NA	NA	NA
N0.HOG0004140	HMURINUM.BCC2017.r1.1HG00021710	chr1H	121510981	121513442	2462	0	NA	NA	NA	NA	NA	NA	NA
N0.HOG0004142	HMURINUM.BCC2017.r1.5HG00447020	chr5H	458213217	458214329	1113	0	NA	NA	NA	NA	NA	NA	NA
N0.HOG0004144	HMURINUM.BCC2017.r1.2HG00098090	chr2H	55530566	55533069	2504	77	0.0296561	0.0222635	0.256287	0.604578	0.43965	0.0123691	0.276041
N0.HOG0004145	HMURINUM.BCC2017.r1.4HG00330720	chr4H	318819725	318821775	2051	26	0.014652	0	0.301775	0.64412	0.473389	0.0153217	0.29586
N0.HOG0004146	HMURINUM.BCC2017.r1.2HG00098100	chr2H	55544918	55547346	2429	0	NA	NA	NA	NA	NA	NA	NA
N0.HOG0004166	HMURINUM.BCC2017.r1.7HG00558830	chr7H	45480521	45481478	958	0	NA	NA	NA	NA	NA	NA	NA
N0.HOG0004182	HMURINUM.BCC2017.r1.5HG00420540	chr5H	349699366	349699779	414	0	NA	NA	NA	NA	NA	NA	NA
N0.HOG0004183	HMURINUM.BCC2017.r1.5HG00420490	chr5H	349574103	349574871	769	0	NA	NA	NA	NA	NA	NA	NA
N0.HOG0004188	HMURINUM.BCC2017.r1.7HG00549600	chr7H	14231958	14234006	2049	0	NA	NA	NA	NA	NA	NA	NA
N0.HOG0004189	HMURINUM.BCC2017.r1.1HG00058490	chr1H	387733854	387737101	3248	53	0.0373765	0.0377808	0.166397	0.482993	0.393795	0.00694005	0.25039
N0.HOG0004191	HMURINUM.BCC2017.r1.5HG00453900	chr5H	487805592	487809358	3767	29	0.201895	0	0.255425	0.705157	0.413462	0.0142481	0.311133
N0.HOG0004194	HMURINUM.BCC2017.r1.3HG00260850	chr3H	475233825	475238237	4413	31	0.0989999	0.0663594	0.209335	0.661012	0.366153	0.0154431	0.29229
N0.HOG0004197	HMURINUM.BCC2017.r1.3HG00266750	chr3H	501628589	501630988	2400	0	NA	NA	NA	NA	NA	NA	NA
N0.HOG0004216	HMURINUM.BCC2017.r1.7HG00599790	chr7H	330507339	330508279	941	0	NA	NA	NA	NA	NA	NA	NA
N0.HOG0004226	HMURINUM.BCC2017.r1.1HG00022320	chr1H	133078165	133085391	7227	19	0.0822055	0.0620783	0.366917	0.783235	0.442371	0.0450624	0.337783
N0.HOG0004235	HMURINUM.BCC2017.r1.3HG00198710	chr3H	38481948	38485420	3473	0	NA	NA	NA	NA	NA	NA	NA
N0.HOG0004236	HMURINUM.BCC2017.r1.3HG00287820	chr3H	578856150	578859216	3067	37	0.033264	0.0144144	0.300762	0.354644	0.384371	0.0120252	0.187381
N0.HOG0004237	HMURINUM.BCC2017.r1.3HG00198650	chr3H	38368522	38374649	6128	0	NA	NA	NA	NA	NA	NA	NA
N0.HOG0004256	HMURINUM.BCC2017.r1.2HG00167950	chr2H	496824753	496828779	4027	0	NA	NA	NA	NA	NA	NA	NA
N0.HOG0004258	HMURINUM.BCC2017.r1.2HG00129250	chr2H	279145909	279149888	3980	109	0.0330813	0.0460732	0.215855	0.64417	0.415143	0.00320368	0.299717
N0.HOG0004259	HMURINUM.BCC2017.r1.5HG00445020	chr5H	450096428	450102244	5817	189	0.0515405	0.0319425	0.178789	0.515811	0.421854	0.0210632	0.27206
N0.HOG0004298	HMURINUM.BCC2017.r1.3HG00210700	chr3H	106533616	106545904	12289	58	0.0236453	0.0091954	0.27153	0.638038	0.431773	0.035417	0.327034
N0.HOG0004299	HMURINUM.BCC2017.r1.3HG00245840	chr3H	395147770	395153276	5507	43	0.0906721	0	0.279462	0.630565	0.405442	0.00770301	0.288864
N0.HOG0004300	HMURINUM.BCC2017.r1.1HG00021820	chr1H	122122801	122134868	12068	42	0.0589569	0.0031746	0.293642	0.633241	0.447061	0.035022	0.276302
N0.HOG0004328	HMURINUM.BCC2017.r1.7HG00559850	chr7H	49342787	49345592	2806	98	0.0720341	0.0163265	0.212926	0.745413	0.443963	0.00904779	0.342496
N0.HOG0004333	HMURINUM.BCC2017.r1.6HG00500110	chr6H	179609758	179611973	2216	0	NA	NA	NA	NA	NA	NA	NA
N0.HOG0004337	HMURINUM.BCC2017.r1.4HG00293630	chr4H	15083537	15088573	5037	69	0.140893	0.0496894	0.24505	0.631518	0.375567	0.0144311	0.265409
N0.HOG0004345	HMURINUM.BCC2017.r1.2HG00146270	chr2H	392861068	392866923	5856	75	0.0237345	0.0101587	0.182349	0.592664	0.45068	0.00823319	0.296987
N0.HOG0004346	HMURINUM.BCC2017.r1.6HG00506090	chr6H	260631509	260640539	9031	77	0.0449836	0.00724528	0.176585	0.645684	0.452709	0.00673605	0.344815
N0.HOG0004347	HMURINUM.BCC2017.r1.7HG00594530	chr7H	266538498	266546703	8206	23	0.0728778	0.0221344	0.186909	0.568292	0.471302	0.00412459	0.282387
N0.HOG0004348	HMURINUM.BCC2017.r1.1HG00022090	chr1H	126272205	126274166	1962	9	0.0550265	0	0.288889	0.686629	0.488671	0.0524914	0.271758
N0.HOG0004349	HMURINUM.BCC2017.r1.1HG00062540	chr1H	405072155	405077689	5535	64	0.00625	0.00440705	0.264205	0.691904	0.477953	0.00395821	0.349178
N0.HOG0004350	HMURINUM.BCC2017.r1.3HG00245780	chr3H	394956762	394968937	12176	167	0.0488676	0.0111172	0.260866	0.736512	0.447683	0.00550312	0.359307
N0.HOG0004351	HMURINUM.BCC2017.r1.6HG00483500	chr6H	70239014	70248821	9808	2	0.30303	0	0.333333	0.147692	0.016129	0.016129	0.016129
N0.HOG0004353	HMURINUM.BCC2017.r1.6HG00483640	chr6H	70958364	70969473	11110	83	0.0195066	0	0.25145	0.5919	0.47145	0.00386307	0.278797
N0.HOG0004370	HMURINUM.BCC2017.r1.5HG00461420	chr5H	511439560	511442284	2725	51	0.166257	0.0921817	0.327587	0.402499	0.279923	0.0362279	0.142195
N0.HOG0004373	HMURINUM.BCC2017.r1.1HG00031370	chr1H	232117166	232119919	2754	34	0.0436975	0	0.203835	0.546788	0.44403	0.0100294	0.25952
N0.HOG0004374	HMURINUM.BCC2017.r1.4HG00365330	chr4H	493272912	493275866	2955	52	0.172852	0.0197802	0.249606	0.686034	0.417488	0.0251981	0.293043
N0.HOG0004375	HMURINUM.BCC2017.r1.7HG00567530	chr7H	81892274	81896546	4273	0	NA	NA	NA	NA	NA	NA	NA
N0.HOG0004382	HMURINUM.BCC2017.r1.6HG00541610	chr6H	458008623	458016676	8054	99	0.143109	0.0448427	0.282096	0.52542	0.362488	0.0109686	0.225685
N0.HOG0004383	HMURINUM.BCC2017.r1.7HG00580260	chr7H	154908986	154916005	7020	0	NA	NA	NA	NA	NA	NA	NA
N0.HOG0004384	HMURINUM.BCC2017.r1.4HG00358610	chr4H	467745186	467752442	7257	93	0.0274263	0.00143369	0.254055	0.690613	0.472733	0.0402893	0.28775
N0.HOG0004386	HMURINUM.BCC2017.r1.4HG00289600	chr4H	1148933	1153730	4798	34	0.271907	0.04995	0.248783	0.575475	0.336838	0.0209635	0.227209
N0.HOG0004392	HMURINUM.BCC2017.r1.1HG00078640	chr1H	469562958	469564215	1258	21	0.112472	0.0453515	0.201884	0.550307	0.433888	0.0168466	0.305388
N0.HOG0004406	HMURINUM.BCC2017.r1.6HG00502900	chr6H	223796242	223801933	5692	0	NA	NA	NA	NA	NA	NA	NA
N0.HOG0004417	HMURINUM.BCC2017.r1.5HG00435210	chr5H	409537126	409541154	4029	84	0.0748299	0.0689342	0.270199	0.743646	0.419985	0.0110369	0.32823
N0.HOG0004419	HMURINUM.BCC2017.r1.7HG00599110	chr7H	324845937	324849748	3812	36	0.104497	0.0439153	0.222629	0.871257	0.452267	0.00426398	0.405857
N0.HOG0004422	HMURINUM.BCC2017.r1.1HG00023560	chr1H	142995976	142997327	1352	5	0	0	0.213333	0	NA	0.00236967	0.00236967
N0.HOG0004423	HMURINUM.BCC2017.r1.6HG00498330	chr6H	166757650	166759968	2319	25	0.0358095	0.0426667	0.198974	0.711877	0.465792	0.00260709	0.354532
N0.HOG0004424	HMURINUM.BCC2017.r1.7HG00612020	chr7H	417371364	417373345	1982	37	0.042435	0.0715969	0.211068	0.413859	0.336643	0.0226982	0.18636
N0.HOG0004429	HMURINUM.BCC2017.r1.1HG00056990	chr1H	381586814	381588413	1600	29	0.152709	0.0899861	0.187217	0.506638	0.328145	0.0989852	0.269974
N0.HOG0004459	HMURINUM.BCC2017.r1.1HG00076840	chr1H	462790302	462792446	2145	0	NA	NA	NA	NA	NA	NA	NA
N0.HOG0004460	HMURINUM.BCC2017.r1.6HG00497730	chr6H	161523563	161526446	2884	38	0.0612107	0.00726817	0.235975	0.878142	0.464772	0.00521693	0.409469
N0.HOG0004461	HMURINUM.BCC2017.r1.7HG00612300	chr7H	418486756	418489709	2954	2	0	0	0.214286	0	NA	0.00167898	0.00167898
N0.HOG0004467	HMURINUM.BCC2017.r1.5HG00393540	chr5H	188336071	188342353	6283	39	0.00683761	0.00683761	0.237212	0.71827	0.467677	0.0026354	0.332366
N0.HOG0004470	HMURINUM.BCC2017.r1.1HG00032230	chr1H	241151679	241153445	1767	0	NA	NA	NA	NA	NA	NA	NA
N0.HOG0004471	HMURINUM.BCC2017.r1.2HG00151850	chr2H	422145826	422147996	2171	0	NA	NA	NA	NA	NA	NA	NA
N0.HOG0004472	HMURINUM.BCC2017.r1.6HG00511770	chr6H	308750344	308752824	2481	9	0.0678581	0	0.264646	0.725534	0.382858	0.00300069	0.346273
N0.HOG0004478	HMURINUM.BCC2017.r1.6HG00494130	chr6H	136886606	136890472	3867	77	0.0168213	0.0177442	0.250302	0.707339	0.449843	0.00456834	0.320953
N0.HOG0004480	HMURINUM.BCC2017.r1.7HG00632710	chr7H	520245643	520249131	3489	82	0.0745504	0.0197445	0.270214	0.544893	0.343073	0.0121076	0.247823
N0.HOG0004510	HMURINUM.BCC2017.r1.6HG00473450	chr6H	28608461	28610614	2154	103	0.123433	0.061951	0.348903	0.565773	0.374162	0.00684831	0.214411
N0.HOG0004511	HMURINUM.BCC2017.r1.4HG00357560	chr4H	463638855	463641879	3025	74	0.102549	0.00641026	0.185091	0.721261	0.434221	0.0272922	0.344693
N0.HOG0004512	HMURINUM.BCC2017.r1.7HG00644050	chr7H	558141637	558145550	3914	110	0.0754809	0.0256943	0.169832	0.732122	0.401795	0.00318158	0.370172
N0.HOG0004516	HMURINUM.BCC2017.r1.2HG00101890	chr2H	70612991	70613989	999	0	NA	NA	NA	NA	NA	NA	NA
N0.HOG0004517	HMURINUM.BCC2017.r1.2HG00101880	chr2H	70594203	70613980	19778	56	0.130455	0.0285714	0.246167	0.690846	0.396634	0.0113837	0.310395
N0.HOG0004518	HMURINUM.BCC2017.r1.5HG00395020	chr5H	199844685	199849888	5204	48	0.0349206	0	0.249298	0.594373	0.456091	0.0073652	0.267044
N0.HOG0004519	HMURINUM.BCC2017.r1.5HG00379930	chr5H	64928742	64949680	20939	338	0.155205	0.047748	0.216676	0.587102	0.328896	0.0177639	0.256863
N0.HOG0004520	HMURINUM.BCC2017.r1.4HG00300430	chr4H	45127141	45132301	5161	59	0.101571	0.0129136	0.256385	0.343392	0.311377	0.00775629	0.137052
N0.HOG0004529	HMURINUM.BCC2017.r1.4HG00360900	chr4H	475612126	475612566	441	0	NA	NA	NA	NA	NA	NA	NA
N0.HOG0004535	HMURINUM.BCC2017.r1.1HG00054380	chr1H	370873659	370874056	398	0	NA	NA	NA	NA	NA	NA	NA
N0.HOG0004539	HMURINUM.BCC2017.r1.7HG00643810	chr7H	557466314	557467138	825	0	NA	NA	NA	NA	NA	NA	NA
N0.HOG0004562	HMURINUM.BCC2017.r1.4HG00291280	chr4H	4519919	4526706	6788	82	0.0760118	0.0399178	0.352345	0.632318	0.410337	0.0400486	0.280434
N0.HOG0004567	HMURINUM.BCC2017.r1.4HG00359840	chr4H	472163881	472164804	924	0	NA	NA	NA	NA	NA	NA	NA
N0.HOG0004570	HMURINUM.BCC2017.r1.2HG00089490	chr2H	27107073	27107796	724	0	NA	NA	NA	NA	NA	NA	NA
N0.HOG0004572	HMURINUM.BCC2017.r1.2HG00128970	chr2H	272697141	272707777	10637	0	NA	NA	NA	NA	NA	NA	NA
N0.HOG0004576	HMURINUM.BCC2017.r1.1HG00035100	chr1H	259348483	259354995	6513	71	0.114383	0.0223005	0.227478	0.540732	0.35691	0.0171331	0.259868
N0.HOG0004577	HMURINUM.BCC2017.r1.2HG00153860	chr2H	431064469	431073624	9156	84	0.15116	0.0270883	0.207623	0.668998	0.369879	0.00694495	0.335683
N0.HOG0004578	HMURINUM.BCC2017.r1.6HG00513630	chr6H	320342866	320351192	8327	59	0.115279	0.0112481	0.209921	0.650964	0.41331	0.00518657	0.292009
N0.HOG0004579	HMURINUM.BCC2017.r1.1HG00051900	chr1H	358196101	358200090	3990	84	0.0571429	0.00804989	0.163082	0.78466	0.462508	0.00676003	0.383576
N0.HOG0004580	HMURINUM.BCC2017.r1.2HG00187380	chr2H	569996382	569999717	3336	84	0.342249	0.0790234	0.31187	0.660088	0.299175	0.0269371	0.249621
N0.HOG0004582	HMURINUM.BCC2017.r1.1HG00051880	chr1H	358178333	358181834	3502	62	0.0445189	0.00430108	0.197649	0.577589	0.433415	0.00365338	0.280073
N0.HOG0004584	HMURINUM.BCC2017.r1.3HG00241980	chr3H	373866198	373868251	2054	29	0.0315776	0	0.147	0.908423	0.486293	0.00195497	0.425329
N0.HOG0004591	HMURINUM.BCC2017.r1.6HG00536990	chr6H	443123540	443123746	207	0	NA	NA	NA	NA	NA	NA	NA
N0.HOG0004604	HMURINUM.BCC2017.r1.2HG00100360	chr2H	63757200	63760806	3607	0	NA	NA	NA	NA	NA	NA	NA
N0.HOG0004610	HMURINUM.BCC2017.r1.2HG00090900	chr2H	31266744	31290495	23752	0	NA	NA	NA	NA	NA	NA	NA
N0.HOG0004615	HMURINUM.BCC2017.r1.4HG00351110	chr4H	436464961	436469900	4940	68	0.0302521	0.00980392	0.217259	0.597894	0.457117	0.0104454	0.293316
N0.HOG0004618	HMURINUM.BCC2017.r1.5HG00450360	chr5H	474667995	474672922	4928	45	0.0037037	0.0266667	0.253252	0.632642	0.438159	0.0053936	0.28508
N0.HOG0004626	HMURINUM.BCC2017.r1.2HG00110840	chr2H	112435788	112437875	2088	0	NA	NA	NA	NA	NA	NA	NA
N0.HOG0004632	HMURINUM.BCC2017.r1.4HG00339790	chr4H	374998310	375000654	2345	0	NA	NA	NA	NA	NA	NA	NA
N0.HOG0004634	HMURINUM.BCC2017.r1.2HG00147800	chr2H	402773390	402775351	1962	0	NA	NA	NA	NA	NA	NA	NA
N0.HOG0004641	HMURINUM.BCC2017.r1.1HG00062710	chr1H	405974867	405981515	6649	84	0.112908	0.0523432	0.220984	0.586236	0.358844	0.00961326	0.276195
N0.HOG0004642	HMURINUM.BCC2017.r1.3HG00245910	chr3H	395822222	395838451	16230	145	0.055192	0.00854869	0.228016	0.340765	0.399123	0.00636191	0.162822
N0.HOG0004643	HMURINUM.BCC2017.r1.3HG00245920	chr3H	395832118	395838633	6516	70	0.0222428	0.017708	0.21798	0.364401	0.42966	0.00372691	0.189223
N0.HOG0004663	HMURINUM.BCC2017.r1.4HG00297770	chr4H	32714925	32715955	1031	0	NA	NA	NA	NA	NA	NA	NA
N0.HOG0004669	HMURINUM.BCC2017.r1.5HG00440420	chr5H	431683381	431687856	4476	0	NA	NA	NA	NA	NA	NA	NA
N0.HOG0004673	HMURINUM.BCC2017.r1.4HG00351970	chr4H	441585533	441588917	3385	63	0.0701436	0.010582	0.2337	0.438159	0.39445	0.00872255	0.205941
N0.HOG0004675	HMURINUM.BCC2017.r1.6HG00544880	chr6H	465293517	465297416	3900	109	0.133952	0.0277716	0.21482	0.620005	0.324723	0.00812638	0.311608
N0.HOG0004680	HMURINUM.BCC2017.r1.4HG00296500	chr4H	26816163	26820540	4378	78	0.0544998	0.0034188	0.304319	0.75483	0.446364	0.0232193	0.349377
N0.HOG0004683	HMURINUM.BCC2017.r1.5HG00405570	chr5H	271267037	271270196	3160	47	0.0948328	0.021074	0.201946	0.69992	0.447401	0.00559568	0.341335
N0.HOG0004684	HMURINUM.BCC2017.r1.5HG00377920	chr5H	49845676	49848587	2912	56	0.0697279	0	0.260309	0.489003	0.40079	0.00898307	0.250199
N0.HOG0004694	HMURINUM.BCC2017.r1.3HG00270980	chr3H	521431839	521443696	11858	382	0.113309	0.0338694	0.243936	0.529299	0.353153	0.00515933	0.244633
N0.HOG0004733	HMURINUM.BCC2017.r1.5HG00415300	chr5H	326360732	326371591	10860	88	0.052381	0.0030303	0.170779	0.647771	0.468892	0.014211	0.311404
N0.HOG0004734	HMURINUM.BCC2017.r1.4HG00348200	chr4H	422622793	422629544	6752	44	0.0736763	0.037013	0.224259	0.404818	0.443842	0.0229443	0.194424
N0.HOG0004736	HMURINUM.BCC2017.r1.5HG00418670	chr5H	343304289	343307928	3640	105	0.035737	0.0101587	0.227976	0.652402	0.427815	0.022337	0.307453
N0.HOG0004737	HMURINUM.BCC2017.r1.7HG00578540	chr7H	145783555	145787245	3691	8	0	0.0227273	0.215934	0.01	0.00107991	0.0035109	0.00315602
N0.HOG0004738	HMURINUM.BCC2017.r1.6HG00523470	chr6H	383306077	383309700	3624	0	NA	NA	NA	NA	NA	NA	NA
N0.HOG0004744	HMURINUM.BCC2017.r1.6HG00545160	chr6H	465631928	465634657	2730	0	NA	NA	NA	NA	NA	NA	NA
N0.HOG0004745	HMURINUM.BCC2017.r1.6HG00518460	chr6H	354077104	354083275	6172	41	0.00998839	0.0204413	0.279228	0.439758	0.426367	0.00327659	0.184461
N0.HOG0004746	HMURINUM.BCC2017.r1.2HG00166310	chr2H	490350217	490354620	4404	78	0.0405372	0.0139817	0.227882	0.692971	0.433525	0.0139778	0.313438
N0.HOG0004751	HMURINUM.BCC2017.r1.3HG00249140	chr3H	414097275	414103831	6557	80	0.0235714	0.0422344	0.308255	0.550583	0.460455	0.00705184	0.240511
N0.HOG0004752	HMURINUM.BCC2017.r1.2HG00099050	chr2H	58911617	58921016	9400	41	0.0357724	0.0424015	0.362602	0.430378	0.367106	0.0618431	0.21101
N0.HOG0004753	HMURINUM.BCC2017.r1.3HG00271260	chr3H	522081372	522085108	3737	0	NA	NA	NA	NA	NA	NA	NA
N0.HOG0004754	HMURINUM.BCC2017.r1.1HG00046370	chr1H	327622916	327625948	3033	23	0.122695	0	0.270393	0.964346	0.45034	0.030198	0.430511
N0.HOG0004756	HMURINUM.BCC2017.r1.1HG00022200	chr1H	127150069	127151487	1419	0	NA	NA	NA	NA	NA	NA	NA
N0.HOG0004757	HMURINUM.BCC2017.r1.3HG00230430	chr3H	296020096	296022105	2010	57	0.0595101	0.0544138	0.259983	0.561124	0.394993	0.00988643	0.244196
N0.HOG0004792	HMURINUM.BCC2017.r1.4HG00342080	chr4H	389912101	389915534	3434	34	0.0885154	0.0291317	0.263047	0.573132	0.428564	0.0263655	0.23977
N0.HOG0004793	HMURINUM.BCC2017.r1.6HG00525030	chr6H	389105761	389109681	3921	92	0.240301	0.0143733	0.256807	0.564989	0.335478	0.0594655	0.206767
N0.HOG0004794	HMURINUM.BCC2017.r1.4HG00296590	chr4H	27203127	27205831	2705	2	0	0	0.266667	0	NA	0.00236967	0.00236967
N0.HOG0004796	HMURINUM.BCC2017.r1.7HG00580300	chr7H	154949898	154955835	5938	78	0.0139601	0.00537241	0.258225	0.813931	0.470959	0.00458314	0.383521
N0.HOG0004799	HMURINUM.BCC2017.r1.4HG00361400	chr4H	477674799	477677819	3021	49	0.175933	0.0218285	0.174658	0.512109	0.321685	0.00702016	0.301028
N0.HOG0004805	HMURINUM.BCC2017.r1.4HG00302640	chr4H	56068688	56070193	1506	0	NA	NA	NA	NA	NA	NA	NA
N0.HOG0004812	HMURINUM.BCC2017.r1.3HG00278010	chr3H	546840018	546845003	4986	0	NA	NA	NA	NA	NA	NA	NA
N0.HOG0004813	HMURINUM.BCC2017.r1.1HG00054200	chr1H	370168319	370171882	3564	0	NA	NA	NA	NA	NA	NA	NA
N0.HOG0004814	HMURINUM.BCC2017.r1.3HG00252680	chr3H	432743671	432748010	4340	61	0.071975	0.0352369	0.293641	0.480568	0.37709	0.00558511	0.216148
N0.HOG0004817	HMURINUM.BCC2017.r1.7HG00590290	chr7H	230085853	230090518	4666	0	NA	NA	NA	NA	NA	NA	NA
N0.HOG0004818	HMURINUM.BCC2017.r1.6HG00479770	chr6H	50754024	50757285	3262	25	0.0526007	0	0.249934	0.736007	0.48809	0.0121684	0.320608
N0.HOG0004820	HMURINUM.BCC2017.r1.1HG00039930	chr1H	287103529	287105903	2375	34	0.115304	0.00784314	0.240336	0.545267	0.380304	0.0498606	0.298166
N0.HOG0004821	HMURINUM.BCC2017.r1.6HG00519610	chr6H	361220866	361224261	3396	61	0.056134	0.00580076	0.19803	0.581027	0.451242	0.00702932	0.276597
N0.HOG0004822	HMURINUM.BCC2017.r1.2HG00084040	chr2H	8517405	8517650	246	0	NA	NA	NA	NA	NA	NA	NA
N0.HOG0004846	HMURINUM.BCC2017.r1.5HG00445980	chr5H	454371217	454378396	7180	61	0.0977361	0.0124902	0.246346	0.632714	0.384474	0.0429089	0.281082
N0.HOG0004848	HMURINUM.BCC2017.r1.3HG00249800	chr3H	417928875	417937151	8277	42	0.0444444	0.0179894	0.173469	0.718098	0.42057	0.00573949	0.351997
N0.HOG0004850	HMURINUM.BCC2017.r1.1HG00064350	chr1H	412152794	412156284	3491	0	NA	NA	NA	NA	NA	NA	NA
N0.HOG0004852	HMURINUM.BCC2017.r1.3HG00202270	chr3H	54743615	54745096	1482	9	0.031746	0	0.262434	0.021164	0.00273224	0.00322043	0.00328162
N0.HOG0004853	HMURINUM.BCC2017.r1.6HG00473250	chr6H	28218745	28219694	950	0	NA	NA	NA	NA	NA	NA	NA
N0.HOG0004856	HMURINUM.BCC2017.r1.1HG00028330	chr1H	206568367	206578210	9844	3	0.330159	0	0.322222	1.03175	0.451846	0.229804	0.165712
N0.HOG0004857	HMURINUM.BCC2017.r1.4HG00354650	chr4H	452359029	452363965	4937	75	0.0302222	0.00711111	0.249104	0.615526	0.457756	0.0226638	0.270219
N0.HOG0004859	HMURINUM.BCC2017.r1.7HG00546170	chr7H	3378128	3388015	9888	131	0.106893	0.157541	0.273702	0.66217	0.346316	0.00929903	0.277125
N0.HOG0004862	HMURINUM.BCC2017.r1.1HG00013440	chr1H	52360923	52364813	3891	0	NA	NA	NA	NA	NA	NA	NA
N0.HOG0004863	HMURINUM.BCC2017.r1.4HG00307260	chr4H	82756728	82758284	1557	0	NA	NA	NA	NA	NA	NA	NA
N0.HOG0004864	HMURINUM.BCC2017.r1.4HG00341660	chr4H	386801608	386805153	3546	0	NA	NA	NA	NA	NA	NA	NA
N0.HOG0004867	HMURINUM.BCC2017.r1.5HG00380460	chr5H	68874003	68876041	2039	85	0.131431	0.0331551	0.215109	0.702429	0.412664	0.00480047	0.400128
N0.HOG0004870	HMURINUM.BCC2017.r1.3HG00252820	chr3H	433522974	433524041	1068	27	0.110053	0.0733686	0.229982	0.475947	0.319074	0.00505837	0.214412
N0.HOG0004871	HMURINUM.BCC2017.r1.1HG00054510	chr1H	371470319	371472484	2166	44	0.0727273	0	0.319197	0.735187	0.477602	0.0168331	0.310302
N0.HOG0004872	HMURINUM.BCC2017.r1.5HG00397640	chr5H	222472047	222473221	1175	0	NA	NA	NA	NA	NA	NA	NA
N0.HOG0004873	HMURINUM.BCC2017.r1.7HG00584410	chr7H	181141071	181144083	3013	74	0.0421938	0.0144144	0.170142	0.607138	0.426662	0.00562335	0.293153
N0.HOG0004877	HMURINUM.BCC2017.r1.2HG00087410	chr2H	21119199	21122387	3189	0	NA	NA	NA	NA	NA	NA	NA
N0.HOG0004879	HMURINUM.BCC2017.r1.5HG00420320	chr5H	349088068	349091822	3755	96	0.0615079	0.0300926	0.313752	0.519963	0.374119	0.0206312	0.235816
N0.HOG0004880	HMURINUM.BCC2017.r1.7HG00583800	chr7H	177519435	177523707	4273	106	0.0702606	0.00503145	0.268526	0.742637	0.435245	0.00484178	0.339926
N0.HOG0004918	HMURINUM.BCC2017.r1.1HG00064900	chr1H	414020352	414029233	8882	0	NA	NA	NA	NA	NA	NA	NA
N0.HOG0004930	HMURINUM.BCC2017.r1.4HG00354430	chr4H	451356983	451360614	3632	80	0.034632	0.00357143	0.305776	0.712844	0.48152	0.0367866	0.309128
N0.HOG0004931	HMURINUM.BCC2017.r1.2HG00143310	chr2H	377583888	377588648	4761	74	0.0517375	0.0278934	0.252883	0.715019	0.412599	0.0256368	0.333251
N0.HOG0004932	HMURINUM.BCC2017.r1.6HG00505650	chr6H	257526482	257536226	9745	25	0.0434286	0	0.280996	0.518684	0.440587	0.00687809	0.239757
N0.HOG0004936	HMURINUM.BCC2017.r1.7HG00612960	chr7H	422810192	422815563	5372	46	0.038573	0.00289855	0.215018	0.632188	0.448005	0.0130513	0.334012
N0.HOG0004939	HMURINUM.BCC2017.r1.5HG00405290	chr5H	270172105	270180535	8431	133	0.0106695	0.00787683	0.216525	0.466009	0.456168	0.00332054	0.237323
N0.HOG0004941	HMURINUM.BCC2017.r1.5HG00408710	chr5H	287258698	287262116	3419	0	NA	NA	NA	NA	NA	NA	NA
N0.HOG0004942	HMURINUM.BCC2017.r1.5HG00408730	chr5H	287334463	287337844	3382	71	0.114059	0.0214621	0.242522	0.78982	0.423545	0.0181538	0.343824
N0.HOG0004943	HMURINUM.BCC2017.r1.5HG00408670	chr5H	287153022	287155153	2132	46	0.155359	0.0339067	0.150679	0.820867	0.406551	0.0394666	0.34545
N0.HOG0004952	HMURINUM.BCC2017.r1.3HG00236350	chr3H	339821812	339827424	5613	33	0.0121212	0.0321396	0.181907	0.709125	0.467248	0.00439168	0.335959
N0.HOG0004964	HMURINUM.BCC2017.r1.4HG00345560	chr4H	408669575	408674802	5228	0	NA	NA	NA	NA	NA	NA	NA
N0.HOG0004969	HMURINUM.BCC2017.r1.7HG00603700	chr7H	367685404	367688678	3275	88	0.0136364	0	0.208267	0.6677	0.482401	0.00693818	0.320495
N0.HOG0004970	HMURINUM.BCC2017.r1.6HG00508810	chr6H	288791694	288794982	3289	48	0.0262515	0.00555556	0.227213	0.597748	0.441429	0.00445357	0.320322
N0.HOG0004988	HMURINUM.BCC2017.r1.5HG00410500	chr5H	300321918	300322673	756	0	NA	NA	NA	NA	NA	NA	NA
N0.HOG0004992	HMURINUM.BCC2017.r1.2HG00114890	chr2H	135985227	135986186	960	26	0.107608	0.0128205	0.128938	0.788833	0.439768	0.00552485	0.415836
N0.HOG0004996	HMURINUM.BCC2017.r1.6HG00485110	chr6H	77370055	77374615	4561	41	0.0454391	0.0204413	0.283052	0.577731	0.426602	0.00473524	0.255686
N0.HOG0004997	HMURINUM.BCC2017.r1.7HG00608770	chr7H	397482186	397482665	480	12	0	0	0.348168	0.689655	0.5	0.00516518	0.289195
N0.HOG0004999	HMURINUM.BCC2017.r1.4HG00360430	chr4H	474505773	474509960	4188	0	NA	NA	NA	NA	NA	NA	NA
N0.HOG0005002	HMURINUM.BCC2017.r1.2HG00111370	chr2H	115310202	115313658	3457	71	0.0303152	0.00670691	0.18152	0.564252	0.45892	0.00325649	0.302755
N0.HOG0005013	HMURINUM.BCC2017.r1.1HG00002850	chr1H	10569381	10571721	2341	114	0.198708	0.07208	0.374277	0.419694	0.210266	0.00958395	0.140099
N0.HOG0005018	HMURINUM.BCC2017.r1.2HG00156560	chr2H	447415807	447422984	7178	75	0.0789841	0.0507937	0.210893	0.61667	0.411741	0.00403368	0.28005
N0.HOG0005019	HMURINUM.BCC2017.r1.6HG00517820	chr6H	350384265	350389776	5512	98	0.0555879	0	0.220363	0.497926	0.460666	0.0106922	0.233237
N0.HOG0005020	HMURINUM.BCC2017.r1.2HG00144560	chr2H	383162118	383164763	2646	41	0.0501742	0.0130081	0.228035	0.765836	0.450607	0.0462953	0.350862
N0.HOG0005026	HMURINUM.BCC2017.r1.3HG00194380	chr3H	20215597	20220278	4682	0	NA	NA	NA	NA	NA	NA	NA
N0.HOG0005030	HMURINUM.BCC2017.r1.3HG00208610	chr3H	93634666	93639403	4738	110	0.00363636	0.05687	0.197589	0.589227	0.447576	0.00317024	0.276048
N0.HOG0005031	HMURINUM.BCC2017.r1.1HG00023590	chr1H	143201992	143205801	3810	9	0.0550265	0	0.26455	0.110053	0.424623	0.0372298	0.00250066
N0.HOG0005039	HMURINUM.BCC2017.r1.5HG00416520	chr5H	333495374	333496273	900	0	NA	NA	NA	NA	NA	NA	NA
N0.HOG0005047	HMURINUM.BCC2017.r1.6HG00503610	chr6H	232622958	232627474	4517	0	NA	NA	NA	NA	NA	NA	NA
N0.HOG0005059	HMURINUM.BCC2017.r1.1HG00027840	chr1H	202561485	202565805	4321	61	0.0717432	0	0.30293	0.457357	0.4539	0.0358341	0.175418
N0.HOG0005060	HMURINUM.BCC2017.r1.4HG00355780	chr4H	456785394	456790176	4783	50	0.0505055	0.0297143	0.316527	0.659323	0.40802	0.00910139	0.302055
N0.HOG0005061	HMURINUM.BCC2017.r1.5HG00464620	chr5H	520387111	520391160	4050	131	0.189883	0.439371	0.300863	0.635103	0.23699	0.0146318	0.208665
N0.HOG0005063	HMURINUM.BCC2017.r1.7HG00616080	chr7H	442043033	442044167	1135	0	NA	NA	NA	NA	NA	NA	NA
N0.HOG0005064	HMURINUM.BCC2017.r1.7HG00616070	chr7H	441985397	441986945	1549	0	NA	NA	NA	NA	NA	NA	NA
N0.HOG0005068	HMURINUM.BCC2017.r1.7HG00635140	chr7H	526775302	526778865	3564	68	0.112228	0.0140056	0.26727	0.746344	0.411089	0.0233164	0.365716
N0.HOG0005071	HMURINUM.BCC2017.r1.1HG00071530	chr1H	444782513	444784607	2095	23	0.165092	0.026087	0.147412	0.653973	0.370871	0.0130336	0.368709
N0.HOG0005074	HMURINUM.BCC2017.r1.1HG00015800	chr1H	72664378	72666634	2257	53	0.0373765	0.0118184	0.203594	0.807254	0.4914	0.03651	0.352038
N0.HOG0005076	HMURINUM.BCC2017.r1.4HG00301960	chr4H	52401696	52404634	2939	23	0.0215321	0.0057971	0.213251	0.730735	0.473297	0.0352015	0.325043
N0.HOG0005077	HMURINUM.BCC2017.r1.5HG00441650	chr5H	436834069	436840947	6879	54	0.186257	0.0228956	0.290395	0.600458	0.359173	0.0227818	0.256685
N0.HOG0005078	HMURINUM.BCC2017.r1.5HG00381440	chr5H	73541776	73544328	2553	103	0.0817383	0.00656496	0.213678	0.642891	0.442797	0.00644103	0.306434
N0.HOG0005095	HMURINUM.BCC2017.r1.7HG00591400	chr7H	242077628	242079420	1793	19	0	0.0421053	0.213418	0.707432	0.416733	0.00364951	0.377448
N0.HOG0005139	HMURINUM.BCC2017.r1.6HG00504760	chr6H	246940723	246963368	22646	10	0.132308	0	0.209231	0.493872	0.306328	0.00536648	0.232576
N0.HOG0005151	HMURINUM.BCC2017.r1.1HG00075650	chr1H	458468057	458472275	4219	83	0.0959161	0.00917958	0.278642	0.577472	0.391859	0.00447481	0.257115
N0.HOG0005152	HMURINUM.BCC2017.r1.1HG00075590	chr1H	458308490	458313200	4711	0	NA	NA	NA	NA	NA	NA	NA
N0.HOG0005156	HMURINUM.BCC2017.r1.6HG00482490	chr6H	65519042	65519438	397	0	NA	NA	NA	NA	NA	NA	NA
N0.HOG0005175	HMURINUM.BCC2017.r1.4HG00346510	chr4H	413341298	413351833	10536	57	0.0372598	0.021721	0.139601	0.584548	0.401721	0.00507069	0.340524
N0.HOG0005176	HMURINUM.BCC2017.r1.5HG00441270	chr5H	434896689	434903364	6676	75	0.124669	0.0257893	0.219741	0.572224	0.381531	0.021034	0.264802
N0.HOG0005177	HMURINUM.BCC2017.r1.2HG00131560	chr2H	294627610	294632653	5044	28	0.0567813	0.0959184	0.242412	0.716029	0.415608	0.0173749	0.348728
N0.HOG0005178	HMURINUM.BCC2017.r1.6HG00488620	chr6H	101116651	101122545	5895	111	0.0586147	0.0198108	0.165416	0.719042	0.428177	0.00509833	0.364226
N0.HOG0005179	HMURINUM.BCC2017.r1.7HG00630660	chr7H	512551441	512557724	6284	121	0.0187328	0.0492576	0.19585	0.758601	0.447416	0.0721505	0.310971
N0.HOG0005183	HMURINUM.BCC2017.r1.6HG00536390	chr6H	441645267	441646940	1674	4	0	0	0.204762	0	NA	0.00249017	0.00249017
N0.HOG0005184	HMURINUM.BCC2017.r1.4HG00299550	chr4H	41492512	41494442	1931	0	NA	NA	NA	NA	NA	NA	NA
N0.HOG0005188	HMURINUM.BCC2017.r1.4HG00351690	chr4H	440180128	440181263	1136	0	NA	NA	NA	NA	NA	NA	NA
N0.HOG0005189	HMURINUM.BCC2017.r1.6HG00526380	chr6H	395738025	395738960	936	0	NA	NA	NA	NA	NA	NA	NA
N0.HOG0005191	HMURINUM.BCC2017.r1.7HG00573510	chr7H	113124251	113125460	1210	0	NA	NA	NA	NA	NA	NA	NA
N0.HOG0005193	HMURINUM.BCC2017.r1.1HG00030290	chr1H	225274559	225280958	6400	24	0.0545455	0.0320513	0.23581	0.592892	0.439097	0.0410405	0.359398
N0.HOG0005197	HMURINUM.BCC2017.r1.5HG00404490	chr5H	265484357	265490937	6581	104	0.0119329	0	0.242167	0.723844	0.474646	0.0207214	0.371584
N0.HOG0005205	HMURINUM.BCC2017.r1.4HG00301210	chr4H	48522553	48526940	4388	0	NA	NA	NA	NA	NA	NA	NA
N0.HOG0005207	HMURINUM.BCC2017.r1.5HG00454820	chr5H	490040835	490050322	9488	121	0.0892204	0.10989	0.548585	0.462932	0.213964	0.0328053	0.177624
N0.HOG0005208	HMURINUM.BCC2017.r1.1HG00015350	chr1H	69087914	69101909	13996	39	0.0672624	0	0.248164	0.206497	0.347015	0.0321006	0.119685
N0.HOG0005217	HMURINUM.BCC2017.r1.3HG00214350	chr3H	129223322	129227369	4048	54	0.0384615	0	0.222736	0.399001	0.406794	0.00374215	0.221039
N0.HOG0005218	HMURINUM.BCC2017.r1.3HG00211930	chr3H	115219311	115220432	1122	22	0.036963	0.0371901	0.189311	0.768025	0.431922	0.00594097	0.37407
N0.HOG0005226	HMURINUM.BCC2017.r1.2HG00166450	chr2H	491272622	491272937	316	0	NA	NA	NA	NA	NA	NA	NA
N0.HOG0005233	HMURINUM.BCC2017.r1.4HG00363420	chr4H	484207163	484214176	7014	0	NA	NA	NA	NA	NA	NA	NA
N0.HOG0005239	HMURINUM.BCC2017.r1.1HG00027370	chr1H	199541961	199544803	2843	47	0.072169	0.0190788	0.240807	0.488596	0.38853	0.037486	0.231101
N0.HOG0005241	HMURINUM.BCC2017.r1.2HG00121200	chr2H	173201221	173203810	2590	37	0.004158	0.0144144	0.221788	0.790319	0.468076	0.00298299	0.364962
N0.HOG0005251	HMURINUM.BCC2017.r1.7HG00550060	chr7H	15029989	15032163	2175	44	0.0333333	0.0467532	0.290759	0.612095	0.449098	0.0596274	0.235224
N0.HOG0005256	HMURINUM.BCC2017.r1.5HG00404610	chr5H	266074467	266082246	7780	54	0.00987654	0.00493827	0.216158	0.541551	0.454565	0.00270425	0.26984
N0.HOG0005257	HMURINUM.BCC2017.r1.7HG00607880	chr7H	392767904	392774241	6338	179	0.0539408	0.0207911	0.209682	0.571204	0.404578	0.00317307	0.28784
N0.HOG0005261	HMURINUM.BCC2017.r1.5HG00416980	chr5H	335576703	335584073	7371	96	0.0714286	0.0204518	0.26308	0.498436	0.436509	0.00579955	0.213562
N0.HOG0005262	HMURINUM.BCC2017.r1.4HG00303060	chr4H	59153270	59163453	10184	89	0.191365	0.0234761	0.238136	0.566809	0.401964	0.0358779	0.235079
N0.HOG0005263	HMURINUM.BCC2017.r1.5HG00407940	chr5H	284348370	284355058	6689	116	0.0749678	0.0100052	0.20905	0.738219	0.453423	0.0127189	0.34118
N0.HOG0005270	HMURINUM.BCC2017.r1.2HG00087480	chr2H	21183156	21192657	9502	114	0.116458	0.00368871	0.22665	0.706042	0.397458	0.0113543	0.356996
N0.HOG0005272	HMURINUM.BCC2017.r1.6HG00516480	chr6H	340181952	340195696	13745	77	0.0675039	0	0.23722	0.678028	0.438346	0.00360709	0.328684
N0.HOG0005273	HMURINUM.BCC2017.r1.2HG00158010	chr2H	456270160	456279082	8923	109	0.102618	0.0233021	0.298054	0.622558	0.385472	0.00618698	0.261362
N0.HOG0005274	HMURINUM.BCC2017.r1.1HG00050960	chr1H	353055069	353058073	3005	35	0.0111111	0.0145455	0.137143	0.292806	0.443512	0.00206211	0.193145
N0.HOG0005280	HMURINUM.BCC2017.r1.6HG00485570	chr6H	80870685	80877328	6644	0	NA	NA	NA	NA	NA	NA	NA
N0.HOG0005284	HMURINUM.BCC2017.r1.2HG00082590	chr2H	4764978	4768835	3858	0	NA	NA	NA	NA	NA	NA	NA
N0.HOG0005286	HMURINUM.BCC2017.r1.7HG00644570	chr7H	561104852	561105934	1083	0	NA	NA	NA	NA	NA	NA	NA
N0.HOG0005314	HMURINUM.BCC2017.r1.5HG00442220	chr5H	438856200	438860926	4727	111	0.0724903	0.00840841	0.229499	0.497877	0.379505	0.0577284	0.244299
N0.HOG0005317	HMURINUM.BCC2017.r1.5HG00380020	chr5H	66174441	66177706	3266	43	0.164784	0.0874118	0.258915	0.511326	0.323558	0.017947	0.175566
N0.HOG0005318	HMURINUM.BCC2017.r1.7HG00623900	chr7H	482985091	482988485	3395	28	0.101648	0	0.208608	0.142344	0.226042	0.00778776	0.0619629
N0.HOG0005319	HMURINUM.BCC2017.r1.7HG00623840	chr7H	482912883	482914859	1977	0	NA	NA	NA	NA	NA	NA	NA
N0.HOG0005325	HMURINUM.BCC2017.r1.4HG00314640	chr4H	141759565	141764828	5264	39	0.00732601	0	0.231382	0.798444	0.484991	0.00249879	0.378816
N0.HOG0005326	HMURINUM.BCC2017.r1.3HG00248230	chr3H	409232422	409233708	1287	14	0.00952381	0.0190476	0.330403	0.605747	0.404094	0.0114522	0.270996
N0.HOG0005327	HMURINUM.BCC2017.r1.2HG00111380	chr2H	115324468	115329555	5088	20	0	0.0335664	0.0752381	0.34537	0.435385	0.00218188	0.254061
N0.HOG0005331	HMURINUM.BCC2017.r1.6HG00526540	chr6H	397157398	397161252	3855	65	0.139479	0.0184982	0.247732	0.677636	0.405793	0.00662361	0.292143
N0.HOG0005338	HMURINUM.BCC2017.r1.1HG00034270	chr1H	253605792	253608452	2661	44	0.0398268	0.119183	0.220579	0.465332	0.352041	0.0211173	0.222146
N0.HOG0005341	HMURINUM.BCC2017.r1.2HG00090020	chr2H	28656032	28661630	5599	110	0.058981	0.0337662	0.188172	0.546316	0.401182	0.00366167	0.257441
N0.HOG0005342	HMURINUM.BCC2017.r1.6HG00465470	chr6H	1536437	1542051	5615	125	0.139464	0.0228278	0.255965	0.524704	0.362815	0.00870356	0.232632
N0.HOG0005343	HMURINUM.BCC2017.r1.3HG00215730	chr3H	136837076	136840160	3085	29	0.0328407	0.0045977	0.272805	0.592926	0.453979	0.00392013	0.283189
N0.HOG0005344	HMURINUM.BCC2017.r1.1HG00021000	chr1H	114769667	114800141	30475	26	0.0397295	0.246499	0.0362637	0.391999	0.120207	0.00229545	0.1119
N0.HOG0005345	HMURINUM.BCC2017.r1.7HG00610260	chr7H	407757227	407761691	4465	44	0.0281385	0	0.259757	0.602403	0.451971	0.0118465	0.330822
N0.HOG0005365	HMURINUM.BCC2017.r1.5HG00410350	chr5H	299170374	299172986	2613	23	0.0124224	0	0.279089	0.485356	0.461094	0.00477569	0.232434
N0.HOG0005366	HMURINUM.BCC2017.r1.6HG00545420	chr6H	466015333	466016515	1183	0	NA	NA	NA	NA	NA	NA	NA
N0.HOG0005369	HMURINUM.BCC2017.r1.7HG00605540	chr7H	380168477	380172814	4338	0	NA	NA	NA	NA	NA	NA	NA
N0.HOG0005392	HMURINUM.BCC2017.r1.4HG00360780	chr4H	475391908	475393365	1458	0	NA	NA	NA	NA	NA	NA	NA
N0.HOG0005396	HMURINUM.BCC2017.r1.6HG00488340	chr6H	99541064	99542919	1856	0	NA	NA	NA	NA	NA	NA	NA
N0.HOG0005397	HMURINUM.BCC2017.r1.1HG00059180	chr1H	390272463	390273033	571	0	NA	NA	NA	NA	NA	NA	NA
N0.HOG0005398	HMURINUM.BCC2017.r1.2HG00104140	chr2H	79780930	79782706	1777	21	0.0471655	0.0253968	0.227699	0.627671	0.384943	0.00445499	0.289619
N0.HOG0005406	HMURINUM.BCC2017.r1.3HG00222440	chr3H	197439239	197442156	2918	15	0	0.045812	0.210794	0.603013	0.480666	0.00201207	0.274004
N0.HOG0005417	HMURINUM.BCC2017.r1.7HG00591850	chr7H	245065484	245066515	1032	32	0.033402	0	0.204762	0.622126	0.479325	0.0103857	0.310406
N0.HOG0005422	HMURINUM.BCC2017.r1.7HG00604690	chr7H	374113499	374118648	5150	60	0.0120879	0.00512821	0.294141	0.782448	0.487838	0.0108677	0.379234
N0.HOG0005423	HMURINUM.BCC2017.r1.2HG00168820	chr2H	500487397	500494389	6993	167	0.0335329	0.0160032	0.270413	0.644289	0.460054	0.0272259	0.287946
N0.HOG0005424	HMURINUM.BCC2017.r1.2HG00141620	chr2H	368785564	368795647	10084	80	0.0328571	0.0125758	0.177898	0.602785	0.460281	0.030136	0.282779
N0.HOG0005425	HMURINUM.BCC2017.r1.3HG00207370	chr3H	86666312	86681247	14936	98	0.0536044	0.00962099	0.326083	0.5825	0.42567	0.00896615	0.250973
N0.HOG0005426	HMURINUM.BCC2017.r1.6HG00517000	chr6H	344095466	344103805	8340	107	0.0987094	0.00744831	0.26451	0.624828	0.409993	0.00551681	0.283471
N0.HOG0005427	HMURINUM.BCC2017.r1.2HG00157320	chr2H	452880910	452888071	7162	91	0.103901	0.126319	0.259743	0.545155	0.342996	0.0102123	0.223469
N0.HOG0005437	HMURINUM.BCC2017.r1.3HG00193390	chr3H	17949599	17950423	825	0	NA	NA	NA	NA	NA	NA	NA
N0.HOG0005439	HMURINUM.BCC2017.r1.1HG00047560	chr1H	334135963	334142344	6382	0	NA	NA	NA	NA	NA	NA	NA
N0.HOG0005461	HMURINUM.BCC2017.r1.2HG00102960	chr2H	74590830	74602145	11316	109	0.0394932	0.00978593	0.303189	0.690431	0.419656	0.00449163	0.318322
N0.HOG0005462	HMURINUM.BCC2017.r1.4HG00325720	chr4H	266481326	266503283	21958	79	0.0142254	0	0.259906	0.636671	0.483915	0.00458847	0.295671
N0.HOG0005464	HMURINUM.BCC2017.r1.2HG00119600	chr2H	162777306	162781639	4334	0	NA	NA	NA	NA	NA	NA	NA
N0.HOG0005472	HMURINUM.BCC2017.r1.7HG00557240	chr7H	39896785	39898124	1340	0	NA	NA	NA	NA	NA	NA	NA
N0.HOG0005475	HMURINUM.BCC2017.r1.3HG00215630	chr3H	136411795	136416143	4349	71	0.0206573	0.0504807	0.215777	0.46748	0.404628	0.00238803	0.212698
N0.HOG0005476	HMURINUM.BCC2017.r1.1HG00028260	chr1H	205907004	205911832	4829	52	0.0839494	0.056117	0.221503	0.442737	0.309962	0.0607196	0.158579
N0.HOG0005479	HMURINUM.BCC2017.r1.3HG00273560	chr3H	529939794	529942082	2289	0	NA	NA	NA	NA	NA	NA	NA
N0.HOG0005482	HMURINUM.BCC2017.r1.4HG00308170	chr4H	86751745	86753007	1263	32	0.0244048	0	0.277827	0.652246	0.454161	0.0183277	0.305721
N0.HOG0005487	HMURINUM.BCC2017.r1.4HG00306140	chr4H	76305462	76311354	5893	32	0.0208333	0.0208333	0.247619	0.621457	0.449934	0.032948	0.259267
N0.HOG0005488	HMURINUM.BCC2017.r1.5HG00393760	chr5H	189257621	189265378	7758	93	0.0535114	0.00573477	0.258356	0.571221	0.413849	0.00566765	0.299507
N0.HOG0005496	HMURINUM.BCC2017.r1.1HG00052950	chr1H	363652752	363656310	3559	60	0.0717989	0.0141453	0.217485	0.393336	0.368407	0.014846	0.217636
N0.HOG0005497	HMURINUM.BCC2017.r1.7HG00602670	chr7H	358903178	358904988	1811	0	NA	NA	NA	NA	NA	NA	NA
N0.HOG0005499	HMURINUM.BCC2017.r1.3HG00195000	chr3H	23061232	23067429	6198	0	NA	NA	NA	NA	NA	NA	NA
N0.HOG0005536	HMURINUM.BCC2017.r1.7HG00577450	chr7H	138682500	138683189	690	0	NA	NA	NA	NA	NA	NA	NA
N0.HOG0005540	HMURINUM.BCC2017.r1.1HG00009490	chr1H	36709274	36711081	1808	0	NA	NA	NA	NA	NA	NA	NA
N0.HOG0005541	HMURINUM.BCC2017.r1.4HG00341380	chr4H	385095853	385097958	2106	0	NA	NA	NA	NA	NA	NA	NA
N0.HOG0005547	HMURINUM.BCC2017.r1.4HG00341630	chr4H	386657149	386659664	2516	84	0.0697715	0.0113379	0.278135	0.784311	0.44987	0.0162719	0.348138
N0.HOG0005553	HMURINUM.BCC2017.r1.5HG00382640	chr5H	80588281	80601372	13092	1	NA	NA	NA	NA	0.5	0.016129	0.403226
N0.HOG0005554	HMURINUM.BCC2017.r1.6HG00475450	chr6H	35136844	35139880	3037	0	NA	NA	NA	NA	NA	NA	NA
N0.HOG0005556	HMURINUM.BCC2017.r1.2HG00177990	chr2H	537785092	537790704	5613	100	0.033619	0.00133333	0.21578	0.684419	0.455547	0.00472566	0.312365
N0.HOG0005561	HMURINUM.BCC2017.r1.3HG00254830	chr3H	444909814	444915036	5223	44	0.0448718	0.0131641	0.178505	0.129455	0.205739	0.00882105	0.0629613
N0.HOG0005564	HMURINUM.BCC2017.r1.1HG00013990	chr1H	57265181	57269498	4318	101	0.0757553	0.023951	0.206376	0.705026	0.429285	0.0218709	0.318183
N0.HOG0005567	HMURINUM.BCC2017.r1.5HG00372330	chr5H	21328830	21333101	4272	49	0.0718248	0.0106576	0.264155	0.445233	0.408587	0.00628604	0.198675
N0.HOG0005568	HMURINUM.BCC2017.r1.4HG00337100	chr4H	361399847	361404840	4994	67	0.0079602	0.0102345	0.187076	0.75962	0.461425	0.00207967	0.370138
N0.HOG0005594	HMURINUM.BCC2017.r1.7HG00624740	chr7H	486199499	486204102	4604	143	0.0625016	0	0.264515	0.6719	0.438871	0.00413914	0.309606
N0.HOG0005596	HMURINUM.BCC2017.r1.3HG00254390	chr3H	442883740	442886833	3094	24	0.05	0.0285714	0.197741	0.542903	0.352043	0.00282927	0.290147
N0.HOG0005597	HMURINUM.BCC2017.r1.5HG00452620	chr5H	482923445	482926124	2680	41	0.146723	0.0511034	0.189082	0.486214	0.299208	0.0125362	0.21947
N0.HOG0005601	HMURINUM.BCC2017.r1.5HG00451320	chr5H	478310948	478314900	3953	62	0.0430108	0.029304	0.262283	0.563316	0.428925	0.0330635	0.239822
N0.HOG0005604	HMURINUM.BCC2017.r1.3HG00247920	chr3H	407321591	407326018	4428	69	0.0444444	0.0518979	0.242056	0.669012	0.419531	0.0128004	0.281487
N0.HOG0005605	HMURINUM.BCC2017.r1.4HG00366730	chr4H	498309465	498315301	5837	74	0.131215	0.142464	0.250411	0.304839	0.20371	0.0131504	0.0993875
N0.HOG0005607	HMURINUM.BCC2017.r1.1HG00070960	chr1H	442936468	442937900	1433	63	0.0618873	0	0.18893	0.721761	0.408251	0.00505615	0.36758
N0.HOG0005608	HMURINUM.BCC2017.r1.5HG00438160	chr5H	422623053	422625044	1992	59	0.0944931	0.0464891	0.221109	0.67377	0.430369	0.0409223	0.269419
N0.HOG0005616	HMURINUM.BCC2017.r1.7HG00588720	chr7H	215214464	215215879	1416	8	0	0	0.238095	0.515584	0.5	0.00314252	0.263037
N0.HOG0005618	HMURINUM.BCC2017.r1.5HG00426150	chr5H	371629724	371634018	4295	71	0.109188	0.00482897	0.227055	0.58586	0.388181	0.00547797	0.284595
N0.HOG0005619	HMURINUM.BCC2017.r1.1HG00074730	chr1H	455792024	455796681	4658	42	0.146939	0.030839	0.279679	0.607228	0.360953	0.0311162	0.235417
N0.HOG0005623	HMURINUM.BCC2017.r1.2HG00142620	chr2H	373996188	374007505	11318	65	0.156698	0	0.210899	0.583321	0.394636	0.0307457	0.257085
N0.HOG0005662	HMURINUM.BCC2017.r1.7HG00547950	chr7H	8405097	8407134	2038	39	0.0185968	0.0728468	0.242115	0.622034	0.440278	0.00514599	0.319023
N0.HOG0005667	HMURINUM.BCC2017.r1.4HG00302380	chr4H	54798622	54799959	1338	0	NA	NA	NA	NA	NA	NA	NA
N0.HOG0005669	HMURINUM.BCC2017.r1.3HG00250670	chr3H	421605902	421608468	2567	0	NA	NA	NA	NA	NA	NA	NA
N0.HOG0005671	HMURINUM.BCC2017.r1.2HG00114940	chr2H	136334152	136335090	939	1	NA	NA	NA	NA	NA	NA	NA
N0.HOG0005677	HMURINUM.BCC2017.r1.2HG00154000	chr2H	431564076	431565380	1305	0	NA	NA	NA	NA	NA	NA	NA
N0.HOG0005679	HMURINUM.BCC2017.r1.4HG00366340	chr4H	495513726	495515190	1465	0	NA	NA	NA	NA	NA	NA	NA
N0.HOG0005680	HMURINUM.BCC2017.r1.7HG00592540	chr7H	248830601	248844842	14242	43	0.133615	0.00620155	0.281949	0.689303	0.411063	0.00935192	0.299029
N0.HOG0005684	HMURINUM.BCC2017.r1.7HG00607860	chr7H	392604153	392611695	7543	90	0.0641975	0.0220106	0.234483	0.362669	0.340687	0.00644056	0.176425
N0.HOG0005685	HMURINUM.BCC2017.r1.2HG00112380	chr2H	121583298	121586847	3550	0	NA	NA	NA	NA	NA	NA	NA
N0.HOG0005694	HMURINUM.BCC2017.r1.3HG00286990	chr3H	575397759	575398538	780	0	NA	NA	NA	NA	NA	NA	NA
N0.HOG0005698	HMURINUM.BCC2017.r1.4HG00314970	chr4H	146476916	146496223	19308	50	0.0300952	0.0106667	0.284	0.748228	0.469349	0.012586	0.333153
N0.HOG0005699	HMURINUM.BCC2017.r1.5HG00387290	chr5H	118645658	118654294	8637	77	0.0147186	0.0017316	0.23858	0.311504	0.428534	0.00855421	0.168531
N0.HOG0005701	HMURINUM.BCC2017.r1.5HG00432510	chr5H	399840361	399855230	14870	0	NA	NA	NA	NA	NA	NA	NA
N0.HOG0005709	HMURINUM.BCC2017.r1.1HG00067750	chr1H	426689248	426693229	3982	0	NA	NA	NA	NA	NA	NA	NA
N0.HOG0005717	HMURINUM.BCC2017.r1.6HG00496490	chr6H	154170980	154172602	1623	55	0.0145455	0	0.184242	0.814838	0.449101	0.00165607	0.410491
N0.HOG0005746	HMURINUM.BCC2017.r1.2HG00110560	chr2H	111083501	111095357	11857	85	0.0251067	0.00492997	0.260771	0.649363	0.466546	0.00417052	0.310241
N0.HOG0005753	HMURINUM.BCC2017.r1.4HG00363590	chr4H	485363555	485382592	19038	184	0.127498	0.027516	0.227409	0.397362	0.264752	0.00957344	0.185377
N0.HOG0005754	HMURINUM.BCC2017.r1.1HG00042650	chr1H	306370161	306395589	25429	142	0.121329	0.0192878	0.25836	0.470239	0.354108	0.0195963	0.200006
N0.HOG0005758	HMURINUM.BCC2017.r1.1HG00041910	chr1H	298627142	298632246	5105	62	0.0292095	0.00430108	0.168404	0.560488	0.422663	0.00753115	0.272882
N0.HOG0005764	HMURINUM.BCC2017.r1.2HG00139040	chr2H	353567959	353577198	9240	31	0.0547517	0	0.202883	0.759551	0.449258	0.00646392	0.404785
N0.HOG0005767	HMURINUM.BCC2017.r1.2HG00181220	chr2H	551222171	551223018	848	26	0.029304	0	0.302085	0.449394	0.429797	0.00914405	0.219644
N0.HOG0005773	HMURINUM.BCC2017.r1.6HG00519860	chr6H	362202994	362205191	2198	89	0.0310326	0.0100589	0.261733	0.587426	0.449516	0.00440509	0.26493
N0.HOG0005774	HMURINUM.BCC2017.r1.2HG00163510	chr2H	479452799	479455160	2362	40	0.0668398	0.184414	0.18619	0.592819	0.34602	0.0137051	0.252288
N0.HOG0005776	HMURINUM.BCC2017.r1.2HG00143300	chr2H	377578328	377583209	4882	138	0.0581781	0.0173913	0.20843	0.707614	0.436474	0.0282725	0.320674
N0.HOG0005780	HMURINUM.BCC2017.r1.1HG00020300	chr1H	108019562	108021300	1739	0	NA	NA	NA	NA	NA	NA	NA
N0.HOG0005787	HMURINUM.BCC2017.r1.2HG00087440	chr2H	21153158	21155216	2059	0	NA	NA	NA	NA	NA	NA	NA
N0.HOG0005791	HMURINUM.BCC2017.r1.4HG00290540	chr4H	2790380	2793254	2875	0	NA	NA	NA	NA	NA	NA	NA
N0.HOG0005798	HMURINUM.BCC2017.r1.3HG00216810	chr3H	144810869	144815132	4264	38	0.151265	0	0.370985	0.539095	0.374987	0.0117181	0.224909
N0.HOG0005801	HMURINUM.BCC2017.r1.7HG00644370	chr7H	559368058	559370400	2343	0	NA	NA	NA	NA	NA	NA	NA
N0.HOG0005806	HMURINUM.BCC2017.r1.2HG00137320	chr2H	342044385	342045682	1298	0	NA	NA	NA	NA	NA	NA	NA
N0.HOG0005818	HMURINUM.BCC2017.r1.2HG00118380	chr2H	155877572	155883584	6013	114	0.0160401	0.200774	0.14555	0.559206	0.305862	0.00295334	0.236957
N0.HOG0005820	HMURINUM.BCC2017.r1.3HG00259330	chr3H	468685504	468688664	3161	63	0.0142101	0	0.224036	0.430626	0.451951	0.00502577	0.215088
N0.HOG0005822	HMURINUM.BCC2017.r1.4HG00338500	chr4H	370056865	370060777	3913	82	0.0861431	0.0432056	0.242598	0.570677	0.391328	0.00636241	0.254664
N0.HOG0005823	HMURINUM.BCC2017.r1.6HG00541210	chr6H	456732333	456740836	8504	116	0.115658	0.021378	0.289944	0.548082	0.386285	0.0165882	0.266624
N0.HOG0005824	HMURINUM.BCC2017.r1.6HG00525150	chr6H	389616577	389623576	7000	0	NA	NA	NA	NA	NA	NA	NA
N0.HOG0005825	HMURINUM.BCC2017.r1.7HG00576470	chr7H	132818921	132824822	5902	64	0.115923	0.0210565	0.256685	0.73129	0.4383	0.0266914	0.326689
N0.HOG0005830	HMURINUM.BCC2017.r1.2HG00114000	chr2H	130741114	130742785	1672	0	NA	NA	NA	NA	NA	NA	NA
N0.HOG0005831	HMURINUM.BCC2017.r1.2HG00114020	chr2H	130827710	130829845	2136	79	0.038596	0.0365188	0.235805	0.665351	0.425231	0.00243977	0.295247
N0.HOG0005834	HMURINUM.BCC2017.r1.6HG00466200	chr6H	5895199	5898410	3212	0	NA	NA	NA	NA	NA	NA	NA
N0.HOG0005854	HMURINUM.BCC2017.r1.3HG00197920	chr3H	35365140	35373018	7879	123	0.0205059	0.0185314	0.216927	0.49405	0.406664	0.0186898	0.235201
N0.HOG0005855	HMURINUM.BCC2017.r1.1HG00017380	chr1H	81693607	81704097	10491	78	0.0419977	0.0202298	0.248793	0.544805	0.414668	0.0222063	0.239587
N0.HOG0005856	HMURINUM.BCC2017.r1.3HG00232200	chr3H	310850474	310877927	27454	61	0.0177986	0.00983607	0.239128	0.466589	0.402123	0.00246055	0.216733
N0.HOG0005858	HMURINUM.BCC2017.r1.1HG00067740	chr1H	426614924	426617423	2500	45	0.0647619	0.0330159	0.166284	0.609763	0.408498	0.00562063	0.315488
N0.HOG0005859	HMURINUM.BCC2017.r1.6HG00489480	chr6H	106847065	106852018	4954	0	NA	NA	NA	NA	NA	NA	NA
N0.HOG0005861	HMURINUM.BCC2017.r1.6HG00542050	chr6H	459123693	459125937	2245	0	NA	NA	NA	NA	NA	NA	NA
N0.HOG0005879	HMURINUM.BCC2017.r1.4HG00336080	chr4H	354499945	354500331	387	0	NA	NA	NA	NA	NA	NA	NA
N0.HOG0005896	HMURINUM.BCC2017.r1.2HG00098210	chr2H	56102925	56110601	7677	132	0.0160173	0.0100566	0.319064	0.643578	0.451389	0.0142926	0.282858
N0.HOG0005897	HMURINUM.BCC2017.r1.5HG00450950	chr5H	476610658	476616417	5760	127	0.0352456	0.0602463	0.258498	0.706013	0.417059	0.00743513	0.304884
N0.HOG0005902	HMURINUM.BCC2017.r1.5HG00451750	chr5H	480154408	480156429	2022	99	0.0426536	0.00481	0.213919	0.785162	0.465512	0.0280156	0.362669
N0.HOG0005912	HMURINUM.BCC2017.r1.6HG00477210	chr6H	40244237	40249136	4900	67	0.0406539	0.0284233	0.188322	0.57991	0.405548	0.00901421	0.350706
N0.HOG0005915	HMURINUM.BCC2017.r1.5HG00431690	chr5H	397975399	397983056	7658	100	0.0507619	0.0393126	0.166513	0.682151	0.410545	0.00308745	0.339617
N0.HOG0005917	HMURINUM.BCC2017.r1.5HG00406680	chr5H	278021625	278027161	5537	89	0.112845	0.0171215	0.270239	0.572123	0.411428	0.00799524	0.249302
N0.HOG0005919	HMURINUM.BCC2017.r1.3HG00247840	chr3H	406721070	406724929	3860	0	NA	NA	NA	NA	NA	NA	NA
N0.HOG0005920	HMURINUM.BCC2017.r1.2HG00088820	chr2H	25587044	25590102	3059	0	NA	NA	NA	NA	NA	NA	NA
N0.HOG0005929	HMURINUM.BCC2017.r1.4HG00306590	chr4H	78895697	78896391	695	36	0	0.0151515	0.240741	0.550025	0.480511	0.00254833	0.24971
N0.HOG0005932	HMURINUM.BCC2017.r1.7HG00627880	chr7H	500933540	500943713	10174	0	NA	NA	NA	NA	NA	NA	NA
N0.HOG0005934	HMURINUM.BCC2017.r1.4HG00347820	chr4H	420405089	420415221	10133	0	NA	NA	NA	NA	NA	NA	NA
N0.HOG0005937	HMURINUM.BCC2017.r1.5HG00423600	chr5H	362643180	362652469	9290	7	0	0	0.199058	0	NA	0.00260399	0.00260399
N0.HOG0005943	HMURINUM.BCC2017.r1.2HG00145760	chr2H	390689763	390706991	17229	69	0.0561342	0.0266391	0.175888	0.625166	0.437177	0.0363694	0.285165
N0.HOG0005944	HMURINUM.BCC2017.r1.6HG00524370	chr6H	386655649	386669276	13628	0	NA	NA	NA	NA	NA	NA	NA
N0.HOG0005945	HMURINUM.BCC2017.r1.6HG00508380	chr6H	285445161	285448621	3461	39	0.0239316	0	0.213919	0.674141	0.450292	0.00240457	0.318551
N0.HOG0005955	HMURINUM.BCC2017.r1.1HG00075420	chr1H	458118223	458121110	2888	0	NA	NA	NA	NA	NA	NA	NA
N0.HOG0005959	HMURINUM.BCC2017.r1.3HG00236870	chr3H	342437393	342444641	7249	34	0.0246499	0	0.274625	0.40466	0.473439	0.00276222	0.183011
N0.HOG0005960	HMURINUM.BCC2017.r1.1HG00076570	chr1H	461908521	461914722	6202	74	0.0908425	0.0406692	0.20095	0.648088	0.426172	0.00907684	0.309011
N0.HOG0005966	HMURINUM.BCC2017.r1.7HG00563850	chr7H	64400751	64401545	795	0	NA	NA	NA	NA	NA	NA	NA
N0.HOG0005967	HMURINUM.BCC2017.r1.1HG00038010	chr1H	277453464	277454814	1351	56	0.0300497	0.0047619	0.245563	0.564585	0.441967	0.0317617	0.25602
N0.HOG0005969	HMURINUM.BCC2017.r1.7HG00566680	chr7H	75504837	75509858	5022	0	NA	NA	NA	NA	NA	NA	NA
N0.HOG0005970	HMURINUM.BCC2017.r1.2HG00102660	chr2H	73393877	73396323	2447	0	NA	NA	NA	NA	NA	NA	NA
N0.HOG0006005	HMURINUM.BCC2017.r1.6HG00531750	chr6H	426411577	426419011	7435	0	NA	NA	NA	NA	NA	NA	NA
N0.HOG0006006	HMURINUM.BCC2017.r1.7HG00569850	chr7H	92280902	92288397	7496	0	NA	NA	NA	NA	NA	NA	NA
N0.HOG0006010	HMURINUM.BCC2017.r1.4HG00328940	chr4H	307115628	307125359	9732	42	0.0193362	0	0.294428	0.674005	0.471109	0.00454404	0.304803
N0.HOG0006011	HMURINUM.BCC2017.r1.2HG00099090	chr2H	58951842	58957759	5918	105	0.0486168	0.0190476	0.198328	0.67228	0.425292	0.0415891	0.296905
N0.HOG0006020	HMURINUM.BCC2017.r1.5HG00421950	chr5H	356324284	356325644	1361	0	NA	NA	NA	NA	NA	NA	NA
N0.HOG0006022	HMURINUM.BCC2017.r1.2HG00164620	chr2H	484264785	484269566	4782	31	0.091835	0.042913	0.240009	0.378409	0.348274	0.00363125	0.165488
N0.HOG0006023	HMURINUM.BCC2017.r1.3HG00229060	chr3H	281465529	281471483	5955	267	0.0380496	0.00996157	0.252462	0.616627	0.445815	0.00896042	0.284497
N0.HOG0006026	HMURINUM.BCC2017.r1.2HG00157690	chr2H	454898548	454899911	1364	0	NA	NA	NA	NA	NA	NA	NA
N0.HOG0006027	HMURINUM.BCC2017.r1.6HG00516880	chr6H	342769137	342770566	1430	0	NA	NA	NA	NA	NA	NA	NA
N0.HOG0006032	HMURINUM.BCC2017.r1.3HG00214240	chr3H	128446287	128450724	4438	70	0.108571	0.0221245	0.238681	0.727168	0.409945	0.00447246	0.323285
N0.HOG0006034	HMURINUM.BCC2017.r1.3HG00256230	chr3H	451871601	451874664	3064	0	NA	NA	NA	NA	NA	NA	NA
N0.HOG0006048	HMURINUM.BCC2017.r1.1HG00079700	chr1H	472730405	472730989	585	0	NA	NA	NA	NA	NA	NA	NA
N0.HOG0006065	HMURINUM.BCC2017.r1.2HG00110340	chr2H	109107570	109110008	2439	0	NA	NA	NA	NA	NA	NA	NA
N0.HOG0006067	HMURINUM.BCC2017.r1.2HG00115300	chr2H	138239287	138240604	1318	0	NA	NA	NA	NA	NA	NA	NA
N0.HOG0006074	HMURINUM.BCC2017.r1.6HG00469990	chr6H	18453988	18457609	3622	0	NA	NA	NA	NA	NA	NA	NA
N0.HOG0006087	HMURINUM.BCC2017.r1.1HG00043630	chr1H	311026925	311032337	5413	91	0.0876303	0.0120517	0.365266	0.593666	0.371108	0.0136486	0.260586
N0.HOG0006090	HMURINUM.BCC2017.r1.5HG00459900	chr5H	507130831	507135737	4907	139	0.189548	0.0473025	0.294764	0.469128	0.30074	0.0210959	0.186304
N0.HOG0006091	HMURINUM.BCC2017.r1.4HG00364440	chr4H	486967104	486971773	4670	119	0.109053	0.0954441	0.224939	0.547993	0.340136	0.015926	0.252077
N0.HOG0006093	HMURINUM.BCC2017.r1.3HG00199610	chr3H	43399125	43402539	3415	0	NA	NA	NA	NA	NA	NA	NA
N0.HOG0006097	HMURINUM.BCC2017.r1.4HG00329520	chr4H	310829692	310836343	6652	59	0.0434802	0	0.254318	0.676116	0.462377	0.00553182	0.332043
N0.HOG0006098	HMURINUM.BCC2017.r1.2HG00098480	chr2H	56986263	56991512	5250	130	0.0925162	0.00954635	0.255773	0.611996	0.407853	0.00603008	0.275439
N0.HOG0006109	HMURINUM.BCC2017.r1.7HG00644070	chr7H	558153369	558153770	402	3	0.133333	0	0.102564	0.0555556	0.00549451	0.000317371	0.00318471
N0.HOG0006122	HMURINUM.BCC2017.r1.7HG00594480	chr7H	265766248	265772953	6706	125	0.0986408	0.00620606	0.271722	0.621307	0.4281	0.00715007	0.285606
N0.HOG0006123	HMURINUM.BCC2017.r1.2HG00168640	chr2H	500103687	500107516	3830	57	0.0720262	0.0275385	0.279609	0.538244	0.379778	0.00973882	0.254904
N0.HOG0006126	HMURINUM.BCC2017.r1.3HG00284640	chr3H	568488694	568494120	5427	123	0.0600018	0.00792162	0.218029	0.822121	0.44699	0.00356614	0.377209
N0.HOG0006128	HMURINUM.BCC2017.r1.3HG00259240	chr3H	468189386	468195474	6089	41	0.0511034	0.00325203	0.209247	0.604095	0.402189	0.00232293	0.300159
N0.HOG0006129	HMURINUM.BCC2017.r1.1HG00059380	chr1H	390928705	390937272	8568	62	0.031041	0.037788	0.256729	0.52782	0.436231	0.00506829	0.234179
N0.HOG0006130	HMURINUM.BCC2017.r1.3HG00218480	chr3H	160847411	160848895	1485	0	NA	NA	NA	NA	NA	NA	NA
N0.HOG0006133	HMURINUM.BCC2017.r1.7HG00603190	chr7H	364984948	364987415	2468	0	NA	NA	NA	NA	NA	NA	NA
N0.HOG0006136	HMURINUM.BCC2017.r1.4HG00299210	chr4H	39978994	39983922	4929	77	0.0316636	0.0209366	0.263594	0.573948	0.443448	0.00813855	0.256524
N0.HOG0006139	HMURINUM.BCC2017.r1.5HG00421830	chr5H	355553935	355555134	1200	0	NA	NA	NA	NA	NA	NA	NA
N0.HOG0006171	HMURINUM.BCC2017.r1.7HG00579150	chr7H	149081190	149085253	4064	0	NA	NA	NA	NA	NA	NA	NA
N0.HOG0006175	HMURINUM.BCC2017.r1.7HG00609960	chr7H	406332360	406332773	414	12	0.0793651	0	0.195788	0.869732	0.447423	0.0309873	0.421676
N0.HOG0006176	HMURINUM.BCC2017.r1.7HG00641140	chr7H	547724024	547724437	414	6	0.0888889	0.0222222	0.447619	0.860153	0.482794	0.00773469	0.34444
N0.HOG0006178	HMURINUM.BCC2017.r1.1HG00053380	chr1H	365750021	365752075	2055	43	0.072323	0.00826873	0.191362	0.566511	0.405379	0.0195179	0.292434
N0.HOG0006179	HMURINUM.BCC2017.r1.2HG00120100	chr2H	165750322	165752755	2434	48	0.0569597	0.0851292	0.220589	0.728159	0.395877	0.00430484	0.32167
N0.HOG0006180	HMURINUM.BCC2017.r1.3HG00252150	chr3H	430708693	430711444	2752	67	0.0707397	0.0039801	0.198639	0.563572	0.388873	0.00512949	0.273174
N0.HOG0006181	HMURINUM.BCC2017.r1.1HG00018420	chr1H	90296557	90300042	3486	36	0.0284086	0.00740741	0.206349	0.519812	0.467659	0.0268716	0.242129
N0.HOG0006194	HMURINUM.BCC2017.r1.6HG00475240	chr6H	34665167	34665550	384	0	NA	NA	NA	NA	NA	NA	NA
N0.HOG0006198	HMURINUM.BCC2017.r1.4HG00297780	chr4H	32716815	32718071	1257	0	NA	NA	NA	NA	NA	NA	NA
N0.HOG0006202	HMURINUM.BCC2017.r1.5HG00428520	chr5H	382856638	382862775	6138	0	NA	NA	NA	NA	NA	NA	NA
N0.HOG0006206	HMURINUM.BCC2017.r1.5HG00426600	chr5H	373778295	373780287	1993	0	NA	NA	NA	NA	NA	NA	NA
N0.HOG0006207	HMURINUM.BCC2017.r1.5HG00426630	chr5H	373909432	373911143	1712	0	NA	NA	NA	NA	NA	NA	NA
N0.HOG0006214	HMURINUM.BCC2017.r1.7HG00622980	chr7H	479982846	479983727	882	0	NA	NA	NA	NA	NA	NA	NA
N0.HOG0006215	HMURINUM.BCC2017.r1.2HG00176380	chr2H	531676979	531683603	6625	0	NA	NA	NA	NA	NA	NA	NA
N0.HOG0006216	HMURINUM.BCC2017.r1.2HG00146110	chr2H	392256483	392262977	6495	0	NA	NA	NA	NA	NA	NA	NA
N0.HOG0006220	HMURINUM.BCC2017.r1.3HG00232530	chr3H	313812812	313816901	4090	33	0.0589794	0.0161616	0.317083	0.701243	0.434435	0.00746448	0.312968
N0.HOG0006221	HMURINUM.BCC2017.r1.1HG00079540	chr1H	472146364	472150386	4023	73	0.193149	0.0298652	0.223273	0.578719	0.343661	0.0199853	0.263015
N0.HOG0006224	HMURINUM.BCC2017.r1.1HG00065360	chr1H	416705371	416710925	5555	215	0.105416	0.0186115	0.212616	0.615568	0.373276	0.0102237	0.295968
N0.HOG0006225	HMURINUM.BCC2017.r1.3HG00240860	chr3H	367952011	367956247	4237	115	0.0853983	0.021247	0.227635	0.619622	0.407745	0.00292607	0.311558
N0.HOG0006233	HMURINUM.BCC2017.r1.6HG00519870	chr6H	362212630	362216341	3712	58	0.0706833	0.00426929	0.264039	0.629298	0.454166	0.0063473	0.274387
N0.HOG0006266	HMURINUM.BCC2017.r1.6HG00489570	chr6H	107393363	107397446	4084	49	0.0474546	0.0310683	0.205278	0.614049	0.425837	0.00452685	0.288011
N0.HOG0006267	HMURINUM.BCC2017.r1.7HG00632260	chr7H	518769546	518773570	4025	54	0.00493827	0.013431	0.215452	0.712845	0.496281	0.0183551	0.340702
N0.HOG0006268	HMURINUM.BCC2017.r1.5HG00437440	chr5H	419072297	419075114	2818	64	0.0199634	0.0610213	0.155571	0.532766	0.406129	0.0263118	0.328222
N0.HOG0006270	HMURINUM.BCC2017.r1.5HG00373360	chr5H	26243755	26246352	2598	61	0.137861	0.0347829	0.296838	0.634961	0.349011	0.00705542	0.316981
N0.HOG0006273	HMURINUM.BCC2017.r1.2HG00097370	chr2H	52979439	52984851	5413	43	0.0200846	0	0.283592	0.595713	0.479966	0.0165803	0.297624
N0.HOG0006274	HMURINUM.BCC2017.r1.4HG00331540	chr4H	324522899	324527864	4966	59	0.0813559	0	0.280847	0.650999	0.426614	0.00548113	0.297805
N0.HOG0006275	HMURINUM.BCC2017.r1.5HG00428690	chr5H	383335338	383339926	4589	66	0.0196248	0.0960635	0.13855	0.772143	0.43052	0.00486179	0.362449
N0.HOG0006280	HMURINUM.BCC2017.r1.2HG00110570	chr2H	111098092	111100015	1924	20	0	0	0.275824	0.257701	0.5	0.00319449	0.119347
N0.HOG0006293	HMURINUM.BCC2017.r1.4HG00316760	chr4H	166042535	166053169	10635	87	0	0.00788177	0.226051	0.605708	0.498033	0.00351292	0.303631
N0.HOG0006296	HMURINUM.BCC2017.r1.5HG00413670	chr5H	317484695	317489754	5060	0	NA	NA	NA	NA	NA	NA	NA
N0.HOG0006300	HMURINUM.BCC2017.r1.2HG00160520	chr2H	467675887	467682335	6449	56	0.0561224	0.0154195	0.273025	0.642411	0.40146	0.00613584	0.301398
N0.HOG0006301	HMURINUM.BCC2017.r1.7HG00610470	chr7H	409086622	409099714	13093	92	0.0757764	0.0347974	0.273539	0.58031	0.389163	0.0252686	0.250442
N0.HOG0006305	HMURINUM.BCC2017.r1.3HG00204210	chr3H	66476676	66489444	12769	88	0.060323	0.0128205	0.231752	0.38016	0.392807	0.00857387	0.18438
N0.HOG0006306	HMURINUM.BCC2017.r1.1HG00022130	chr1H	126454035	126460271	6237	35	0.0565986	0.0179592	0.247179	0.677092	0.484362	0.045109	0.254423
N0.HOG0006310	HMURINUM.BCC2017.r1.2HG00152470	chr2H	425305364	425310861	5498	0	NA	NA	NA	NA	NA	NA	NA
N0.HOG0006317	HMURINUM.BCC2017.r1.3HG00267780	chr3H	507015405	507028519	13115	0	NA	NA	NA	NA	NA	NA	NA
N0.HOG0006318	HMURINUM.BCC2017.r1.7HG00603960	chr7H	369407886	369429324	21439	0	NA	NA	NA	NA	NA	NA	NA
N0.HOG0006319	HMURINUM.BCC2017.r1.5HG00375800	chr5H	36133392	36137992	4601	0	NA	NA	NA	NA	NA	NA	NA
N0.HOG0006327	HMURINUM.BCC2017.r1.6HG00494830	chr6H	143518188	143522057	3870	44	0.0865801	0	0.273626	0.479467	0.402707	0.00672986	0.211456
N0.HOG0006328	HMURINUM.BCC2017.r1.6HG00532140	chr6H	427659058	427662865	3808	60	0.0809108	0.0396093	0.282853	0.62614	0.389797	0.0184179	0.266263
N0.HOG0006344	HMURINUM.BCC2017.r1.7HG00616290	chr7H	443485861	443486061	201	0	NA	NA	NA	NA	NA	NA	NA
N0.HOG0006356	HMURINUM.BCC2017.r1.6HG00537800	chr6H	445994344	446003852	9509	94	0.135968	0.0162107	0.283431	0.616331	0.393648	0.0115976	0.260927
N0.HOG0006357	HMURINUM.BCC2017.r1.7HG00563490	chr7H	62411527	62422479	10953	96	0.0232906	0	0.25074	0.594851	0.482291	0.0129415	0.271517
N0.HOG0006360	HMURINUM.BCC2017.r1.4HG00291830	chr4H	6211443	6216204	4762	72	0.0240741	0.0545304	0.23141	0.526298	0.413017	0.0358905	0.236314
N0.HOG0006361	HMURINUM.BCC2017.r1.2HG00130080	chr2H	285635564	285640828	5265	100	0.0714286	0.00822222	0.227055	0.696443	0.403778	0.0043264	0.359014
N0.HOG0006362	HMURINUM.BCC2017.r1.7HG00618990	chr7H	459413633	459417913	4281	66	0.00750361	0.0040404	0.212954	0.663974	0.479462	0.00826658	0.310543
N0.HOG0006363	HMURINUM.BCC2017.r1.6HG00495870	chr6H	151455124	151458848	3725	59	0.0659837	0.0151114	0.295027	0.451784	0.380786	0.00898028	0.182552
N0.HOG0006364	HMURINUM.BCC2017.r1.2HG00144450	chr2H	382723010	382723303	294	0	NA	NA	NA	NA	NA	NA	NA
N0.HOG0006369	HMURINUM.BCC2017.r1.4HG00332930	chr4H	335376591	335388303	11713	84	0.0342404	0.00515873	0.237991	0.853477	0.469136	0.00205905	0.387377
N0.HOG0006370	HMURINUM.BCC2017.r1.2HG00109020	chr2H	102240571	102245448	4878	94	0.051513	0.0128984	0.197261	0.56422	0.438708	0.00772439	0.314304
N0.HOG0006371	HMURINUM.BCC2017.r1.2HG00171490	chr2H	509574748	509582231	7484	31	0.0514002	0	0.293726	0.659057	0.450518	0.0117174	0.282609
N0.HOG0006385	HMURINUM.BCC2017.r1.5HG00452810	chr5H	483774350	483776631	2282	31	0.0344086	0.0581827	0.137634	0.732528	0.461721	0.00881633	0.38432
N0.HOG0006387	HMURINUM.BCC2017.r1.3HG00255310	chr3H	447191021	447195114	4094	0	NA	NA	NA	NA	NA	NA	NA
N0.HOG0006390	HMURINUM.BCC2017.r1.5HG00387330	chr5H	119062531	119067356	4826	41	0.0246225	0.0256112	0.295585	0.576332	0.414952	0.0193768	0.291936
N0.HOG0006391	HMURINUM.BCC2017.r1.4HG00314830	chr4H	143691809	143693968	2160	43	0.0177187	0	0.206576	0.596809	0.456722	0.00274357	0.301014
N0.HOG0006397	HMURINUM.BCC2017.r1.6HG00512210	chr6H	312128558	312129088	531	22	0.0225108	0.047952	0.232035	0.560828	0.443111	0.00290747	0.252671
N0.HOG0006398	HMURINUM.BCC2017.r1.2HG00152250	chr2H	424125396	424126503	1108	59	0.192413	0.0481033	0.27737	0.513474	0.287672	0.0183335	0.247672
N0.HOG0006400	HMURINUM.BCC2017.r1.3HG00285000	chr3H	569523308	569534748	11441	138	0.026225	0.0832298	0.273011	0.600826	0.387857	0.00475447	0.260855
N0.HOG0006401	HMURINUM.BCC2017.r1.1HG00003870	chr1H	13512068	13523217	11150	169	0.0467044	0.0520797	0.217624	0.615503	0.376933	0.00322672	0.288451
N0.HOG0006402	HMURINUM.BCC2017.r1.1HG00050010	chr1H	346961612	346968436	6825	35	0.137816	0.0234014	0.178148	0.716142	0.420815	0.00267293	0.374073
N0.HOG0006403	HMURINUM.BCC2017.r1.3HG00261500	chr3H	477843755	477858530	14776	59	0.145641	0.0496554	0.23288	0.457443	0.32055	0.00611831	0.185169
N0.HOG0006407	HMURINUM.BCC2017.r1.1HG00080950	chr1H	477183517	477188458	4942	76	0.0320561	0.072788	0.236225	0.496393	0.392423	0.0719582	0.195894
N0.HOG0006408	HMURINUM.BCC2017.r1.3HG00228700	chr3H	278585455	278591574	6120	54	0.0249479	0.00246914	0.232926	0.394956	0.444265	0.00407744	0.189182
N0.HOG0006410	HMURINUM.BCC2017.r1.3HG00216190	chr3H	139928875	139933519	4645	78	0.0210012	0	0.205682	0.79991	0.475513	0.00241385	0.373112
N0.HOG0006424	HMURINUM.BCC2017.r1.1HG00030750	chr1H	229249892	229251773	1882	8	0.45	0.342033	0.231818	0.445	0.0706782	0.0556056	0.104182
N0.HOG0006429	HMURINUM.BCC2017.r1.3HG00205020	chr3H	71524352	71526306	1955	0	NA	NA	NA	NA	NA	NA	NA
N0.HOG0006456	HMURINUM.BCC2017.r1.6HG00485550	chr6H	80808290	80812242	3953	59	0.0321848	0.014205	0.198075	0.650026	0.466857	0.0145724	0.295872
N0.HOG0006462	HMURINUM.BCC2017.r1.7HG00639040	chr7H	540793943	540798469	4527	78	0.0468864	0.0222222	0.207664	0.6736	0.464537	0.0497049	0.27588
N0.HOG0006464	HMURINUM.BCC2017.r1.6HG00490270	chr6H	111513672	111520405	6734	28	0.0920984	0.0544218	0.231999	0.721825	0.400087	0.00822983	0.326873
N0.HOG0006465	HMURINUM.BCC2017.r1.2HG00096780	chr2H	50681452	50681748	297	7	0.0707483	0	0.206803	0.736289	0.486351	0.0504471	0.272376
N0.HOG0006466	HMURINUM.BCC2017.r1.4HG00334030	chr4H	341599556	341626496	26941	24	0.108059	0.0136364	0.222955	0.628112	0.406426	0.00600311	0.28365
N0.HOG0006467	HMURINUM.BCC2017.r1.7HG00637720	chr7H	536587846	536593274	5429	70	0.12238	0.0819584	0.220283	0.465237	0.307615	0.0163661	0.217378
N0.HOG0006468	HMURINUM.BCC2017.r1.6HG00490750	chr6H	114733285	114743671	10387	35	0.0114286	0.0217687	0.243265	0.46023	0.401216	0.00287193	0.208193
N0.HOG0006479	HMURINUM.BCC2017.r1.7HG00578270	chr7H	143797291	143802591	5301	146	0.0307656	0.0111115	0.262999	0.506821	0.434516	0.00395421	0.233402
N0.HOG0006480	HMURINUM.BCC2017.r1.6HG00523770	chr6H	384285071	384289308	4238	64	0.0409112	0.0244048	0.266192	0.453876	0.399267	0.00559929	0.220453
N0.HOG0006487	HMURINUM.BCC2017.r1.5HG00395610	chr5H	205546289	205548482	2194	0	NA	NA	NA	NA	NA	NA	NA
N0.HOG0006488	HMURINUM.BCC2017.r1.4HG00308540	chr4H	89007224	89011095	3872	0	NA	NA	NA	NA	NA	NA	NA
N0.HOG0006493	HMURINUM.BCC2017.r1.4HG00307160	chr4H	82248904	82254484	5581	0	NA	NA	NA	NA	NA	NA	NA
N0.HOG0006494	HMURINUM.BCC2017.r1.1HG00076870	chr1H	462830625	462836577	5953	82	0.0566783	0.0297329	0.192495	0.516416	0.406493	0.00639287	0.2318
N0.HOG0006498	HMURINUM.BCC2017.r1.6HG00508620	chr6H	287130665	287138939	8275	34	0.027451	0	0.218487	0.561312	0.413534	0.00274923	0.283365
N0.HOG0006499	HMURINUM.BCC2017.r1.7HG00545890	chr7H	2642904	2647512	4609	82	0.290208	0.150923	0.356723	0.501961	0.266561	0.0184793	0.139681
N0.HOG0006501	HMURINUM.BCC2017.r1.2HG00094080	chr2H	41402141	41407929	5789	100	0.0317778	0.00533333	0.305861	0.63137	0.471324	0.00810837	0.277863
N0.HOG0006502	HMURINUM.BCC2017.r1.2HG00136450	chr2H	330047883	330054750	6868	103	0.0302334	0.0358761	0.22956	0.740587	0.444771	0.0156008	0.35343
N0.HOG0006510	HMURINUM.BCC2017.r1.6HG00489530	chr6H	106904220	106904574	355	0	NA	NA	NA	NA	NA	NA	NA
N0.HOG0006521	HMURINUM.BCC2017.r1.6HG00471710	chr6H	22866378	22869262	2885	0	NA	NA	NA	NA	NA	NA	NA
N0.HOG0006556	HMURINUM.BCC2017.r1.1HG00037100	chr1H	272563408	272566922	3515	55	0.049169	0.0242424	0.284023	0.737787	0.444783	0.0247547	0.302136
N0.HOG0006557	HMURINUM.BCC2017.r1.4HG00367010	chr4H	499059412	499063393	3982	79	0.30493	0.382669	0.233013	0.495846	0.167978	0.0161247	0.101054
N0.HOG0006560	HMURINUM.BCC2017.r1.5HG00457930	chr5H	501096240	501102442	6203	118	0.0367263	0.0259266	0.263426	0.57818	0.444672	0.0240022	0.234512
N0.HOG0006563	HMURINUM.BCC2017.r1.6HG00470410	chr6H	19575295	19583547	8253	208	0.135017	0.0572605	0.279378	0.668162	0.361656	0.00469155	0.29143
N0.HOG0006565	HMURINUM.BCC2017.r1.2HG00108760	chr2H	101166702	101169121	2420	31	0.106298	0	0.282571	0.673165	0.385118	0.014387	0.292399
N0.HOG0006566	HMURINUM.BCC2017.r1.7HG00567360	chr7H	80940779	80941657	879	0	NA	NA	NA	NA	NA	NA	NA
N0.HOG0006567	HMURINUM.BCC2017.r1.5HG00439440	chr5H	428000628	428002209	1582	0	NA	NA	NA	NA	NA	NA	NA
N0.HOG0006569	HMURINUM.BCC2017.r1.7HG00546970	chr7H	5799818	5803657	3840	94	0.152732	0.0596758	0.219354	0.44473	0.245275	0.00653076	0.231908
N0.HOG0006570	HMURINUM.BCC2017.r1.2HG00118500	chr2H	156247771	156252366	4596	69	0.0715188	0.0298984	0.235165	0.453339	0.372306	0.00584727	0.224837
N0.HOG0006573	HMURINUM.BCC2017.r1.3HG00244570	chr3H	388251287	388254218	2932	0	NA	NA	NA	NA	NA	NA	NA
N0.HOG0006583	HMURINUM.BCC2017.r1.6HG00489840	chr6H	108934417	108943292	8876	70	0.0394976	0.0190476	0.221727	0.787341	0.421482	0.00516837	0.354156
N0.HOG0006584	HMURINUM.BCC2017.r1.7HG00640030	chr7H	543801258	543809770	8513	168	0.0526509	0.0188568	0.244689	0.551177	0.399999	0.0133869	0.259859
N0.HOG0006585	HMURINUM.BCC2017.r1.6HG00485540	chr6H	80802105	80807348	5244	69	0.0240166	0	0.243542	0.643169	0.471981	0.00558764	0.299184
N0.HOG0006593	HMURINUM.BCC2017.r1.5HG00398810	chr5H	228315421	228316433	1013	32	0	0.0327381	0.217857	0.571309	0.484042	0.00225417	0.27419
N0.HOG0006602	HMURINUM.BCC2017.r1.5HG00403940	chr5H	259254971	259271473	16503	114	0.0280702	0.0164578	0.271107	0.602725	0.433785	0.0229787	0.25862
N0.HOG0006604	HMURINUM.BCC2017.r1.7HG00584760	chr7H	183969376	183972923	3548	98	0.0293489	0.00272109	0.259214	0.543575	0.436841	0.00620688	0.259348
N0.HOG0006605	HMURINUM.BCC2017.r1.5HG00421060	chr5H	352370224	352373346	3123	82	0.0487716	0	0.253909	0.574258	0.443588	0.00601586	0.262949
N0.HOG0006607	HMURINUM.BCC2017.r1.7HG00606350	chr7H	385159058	385161339	2282	0	NA	NA	NA	NA	NA	NA	NA
N0.HOG0006608	HMURINUM.BCC2017.r1.5HG00411260	chr5H	306059641	306062368	2728	0	NA	NA	NA	NA	NA	NA	NA
N0.HOG0006612	HMURINUM.BCC2017.r1.2HG00147130	chr2H	397814738	397819454	4717	43	0.120862	0.0761804	0.155874	0.495435	0.255902	0.00616162	0.204678
N0.HOG0006613	HMURINUM.BCC2017.r1.6HG00508370	chr6H	285439735	285445047	5313	77	0.0819181	0.0205636	0.238733	0.700323	0.43221	0.00381961	0.325622
N0.HOG0006616	HMURINUM.BCC2017.r1.4HG00333740	chr4H	340323852	340324307	456	0	NA	NA	NA	NA	NA	NA	NA
N0.HOG0006620	HMURINUM.BCC2017.r1.3HG00259980	chr3H	471542927	471548180	5254	60	0.0304962	0.0128816	0.324049	0.481503	0.440287	0.0126725	0.214589
N0.HOG0006621	HMURINUM.BCC2017.r1.1HG00059050	chr1H	389499240	389505100	5861	98	0.0517131	0.0361111	0.263019	0.680119	0.422566	0.00463046	0.307126
N0.HOG0006622	HMURINUM.BCC2017.r1.3HG00257280	chr3H	456106604	456111697	5094	63	0.0445607	0.0278156	0.187302	0.764343	0.419761	0.00437658	0.350272
N0.HOG0006623	HMURINUM.BCC2017.r1.1HG00060760	chr1H	399258646	399262209	3564	103	0.104805	0.00813685	0.242286	0.589079	0.373486	0.00694706	0.288904
N0.HOG0006629	HMURINUM.BCC2017.r1.1HG00048760	chr1H	341646466	341667719	21254	117	0.0660092	0.0156288	0.2761	0.519701	0.413079	0.00572148	0.237498
N0.HOG0006631	HMURINUM.BCC2017.r1.6HG00515720	chr6H	333365137	333366460	1324	0	NA	NA	NA	NA	NA	NA	NA
N0.HOG0006634	HMURINUM.BCC2017.r1.7HG00618330	chr7H	456406909	456412484	5576	48	0.00277778	0	0.316178	0.626545	0.483872	0.00450345	0.27612
N0.HOG0006635	HMURINUM.BCC2017.r1.1HG00068890	chr1H	436695604	436698571	2968	84	0.0708704	0.0141026	0.188069	0.451821	0.385979	0.00764269	0.214026
N0.HOG0006637	HMURINUM.BCC2017.r1.6HG00511700	chr6H	307954553	307957280	2728	118	0.0358354	0.0284224	0.289005	0.596684	0.453646	0.00395276	0.258826
N0.HOG0006638	HMURINUM.BCC2017.r1.6HG00511720	chr6H	308009253	308012516	3264	74	0.0687259	0	0.245401	0.533923	0.374557	0.00303873	0.254196
N0.HOG0006640	HMURINUM.BCC2017.r1.5HG00420830	chr5H	351279281	351283894	4614	98	0.0655304	0.0283696	0.20653	0.582917	0.387265	0.00402531	0.272221
N0.HOG0006641	HMURINUM.BCC2017.r1.5HG00448390	chr5H	466622008	466626580	4573	0	NA	NA	NA	NA	NA	NA	NA
N0.HOG0006644	HMURINUM.BCC2017.r1.5HG00405310	chr5H	270245005	270245697	693	0	NA	NA	NA	NA	NA	NA	NA
N0.HOG0006665	HMURINUM.BCC2017.r1.7HG00546380	chr7H	4256635	4263200	6566	136	0.276271	0.256162	0.161522	0.655175	0.272507	0.0141736	0.278754
N0.HOG0006686	HMURINUM.BCC2017.r1.4HG00331650	chr4H	325890575	325894700	4126	78	0.0361416	0.00512821	0.205368	0.603599	0.429522	0.00323319	0.312611
N0.HOG0006687	HMURINUM.BCC2017.r1.2HG00097210	chr2H	52548786	52555820	7035	75	0.0736313	0.0585082	0.266109	0.4046	0.304872	0.0229619	0.186351
N0.HOG0006691	HMURINUM.BCC2017.r1.7HG00581730	chr7H	162681375	162692046	10672	0	NA	NA	NA	NA	NA	NA	NA
N0.HOG0006692	HMURINUM.BCC2017.r1.7HG00581750	chr7H	162710993	162715041	4049	57	0.0636206	0.00467836	0.319452	0.87927	0.456708	0.0108141	0.40083
N0.HOG0006693	HMURINUM.BCC2017.r1.5HG00380010	chr5H	66157750	66163303	5554	45	0.0355556	0.0351441	0.202068	0.606563	0.402067	0.00755406	0.293232
N0.HOG0006694	HMURINUM.BCC2017.r1.4HG00300460	chr4H	45160369	45166275	5907	168	0.0241584	0.0081153	0.219352	0.624284	0.445719	0.00407604	0.305382
N0.HOG0006695	HMURINUM.BCC2017.r1.2HG00140290	chr2H	360242628	360252796	10169	44	0.149351	0.0320346	0.236164	0.75919	0.384466	0.0733562	0.350617
N0.HOG0006697	HMURINUM.BCC2017.r1.5HG00457960	chr5H	501180945	501190413	9469	78	0.0310715	0.0157791	0.223808	0.741738	0.452681	0.011646	0.33123
N0.HOG0006700	HMURINUM.BCC2017.r1.6HG00545270	chr6H	465789641	465803865	14225	196	0.134148	0.0368818	0.296587	0.640579	0.352966	0.00653786	0.270036
N0.HOG0006702	HMURINUM.BCC2017.r1.6HG00502330	chr6H	215788471	215856851	68381	87	0.0163783	0.00153257	0.194493	0.339361	0.426309	0.00332651	0.206045
N0.HOG0006703	HMURINUM.BCC2017.r1.2HG00091300	chr2H	32760550	32772398	11849	85	0.0361043	0.0458365	0.227675	0.589122	0.400928	0.00476848	0.28493
N0.HOG0006705	HMURINUM.BCC2017.r1.4HG00338050	chr4H	366649314	366654798	5485	83	0.0986804	0.0151463	0.236727	0.70975	0.434203	0.00869486	0.328464
N0.HOG0006706	HMURINUM.BCC2017.r1.5HG00437620	chr5H	420332869	420337309	4441	91	0.0171021	0.0203035	0.296289	0.738316	0.472713	0.037858	0.334885
N0.HOG0006707	HMURINUM.BCC2017.r1.5HG00375570	chr5H	35322383	35326688	4306	0	NA	NA	NA	NA	NA	NA	NA
N0.HOG0006711	HMURINUM.BCC2017.r1.6HG00488480	chr6H	99990842	100016142	25301	162	0.0692127	0.0305614	0.266757	0.533304	0.379505	0.00478316	0.243093
N0.HOG0006712	HMURINUM.BCC2017.r1.7HG00630360	chr7H	511200533	511228348	27816	11	0.0363636	0.0242424	0.415584	0.487983	0.310773	0.0849144	0.137836
N0.HOG0006715	HMURINUM.BCC2017.r1.3HG00276140	chr3H	538318335	538319183	849	0	NA	NA	NA	NA	NA	NA	NA
N0.HOG0006725	HMURINUM.BCC2017.r1.6HG00510170	chr6H	298829716	298832469	2754	70	0.0261224	0.00380952	0.222606	0.512402	0.427447	0.00278679	0.248828
N0.HOG0006726	HMURINUM.BCC2017.r1.2HG00149050	chr2H	408729704	408732613	2910	61	0.128181	0.0563622	0.162529	0.680196	0.360974	0.0495325	0.306288
N0.HOG0006729	HMURINUM.BCC2017.r1.2HG00134100	chr2H	313369953	313384118	14166	45	0.102867	0.0440212	0.291591	0.720859	0.424749	0.0170372	0.29963
N0.HOG0006730	HMURINUM.BCC2017.r1.6HG00542110	chr6H	459258633	459265060	6428	40	0.23669	0.159782	0.330256	0.715849	0.309594	0.0278734	0.277616
N0.HOG0006735	HMURINUM.BCC2017.r1.5HG00374690	chr5H	32082264	32094535	12272	0	NA	NA	NA	NA	NA	NA	NA
N0.HOG0006737	HMURINUM.BCC2017.r1.1HG00079970	chr1H	473577495	473579510	2016	85	0.0443697	0.0307003	0.268959	0.577647	0.44653	0.00931291	0.264947
N0.HOG0006738	HMURINUM.BCC2017.r1.1HG00000050	chr1H	3676851	3678018	1168	42	0.0190476	0.0741497	0.260644	0.354567	0.366851	0.0236842	0.135548
N0.HOG0006739	HMURINUM.BCC2017.r1.3HG00240570	chr3H	366780395	366785354	4960	80	0.0161905	0.00541667	0.251951	0.769858	0.469846	0.00373788	0.358802
N0.HOG0006743	HMURINUM.BCC2017.r1.3HG00250060	chr3H	418837865	418843492	5628	68	0.0610644	0.0156863	0.37563	0.528168	0.360425	0.0245257	0.224092
N0.HOG0006744	HMURINUM.BCC2017.r1.5HG00425080	chr5H	367751307	367752812	1506	0	NA	NA	NA	NA	NA	NA	NA
N0.HOG0006751	HMURINUM.BCC2017.r1.5HG00440570	chr5H	432283216	432287561	4346	0	NA	NA	NA	NA	NA	NA	NA
N0.HOG0006763	HMURINUM.BCC2017.r1.6HG00498490	chr6H	168534632	168537722	3091	0	NA	NA	NA	NA	NA	NA	NA
N0.HOG0006781	HMURINUM.BCC2017.r1.2HG00130600	chr2H	289689629	289693416	3788	0	NA	NA	NA	NA	NA	NA	NA
N0.HOG0006783	HMURINUM.BCC2017.r1.4HG00291570	chr4H	5644513	5645214	702	2	0	0.2	0.142857	0.0909091	0.00549451	0.00273224	0.00409564
N0.HOG0006800	HMURINUM.BCC2017.r1.1HG00024110	chr1H	148515570	148517526	1957	37	0.0741313	0	0.221364	0.743364	0.445933	0.0506827	0.331634
N0.HOG0006804	HMURINUM.BCC2017.r1.7HG00614490	chr7H	431629405	431634336	4932	30	0.015873	0.0342857	0.224518	0.694404	0.450714	0.00338174	0.315621
N0.HOG0006805	HMURINUM.BCC2017.r1.5HG00404630	chr5H	266342984	266348575	5592	15	0.121856	0.0356532	0.331637	0.264496	0.308026	0.0363684	0.0554976
N0.HOG0006806	HMURINUM.BCC2017.r1.7HG00614900	chr7H	433983507	433984906	1400	0	NA	NA	NA	NA	NA	NA	NA
N0.HOG0006808	HMURINUM.BCC2017.r1.5HG00394120	chr5H	192356978	192364063	7086	45	0.0118519	0.00296296	0.207407	0.488358	0.45836	0.00994479	0.244789
N0.HOG0006809	HMURINUM.BCC2017.r1.4HG00307320	chr4H	83057377	83063223	5847	0	NA	NA	NA	NA	NA	NA	NA
N0.HOG0006810	HMURINUM.BCC2017.r1.5HG00426240	chr5H	371954741	371961921	7181	96	0.0414683	0.0215278	0.261841	0.567832	0.412296	0.00454688	0.257353
N0.HOG0006811	HMURINUM.BCC2017.r1.7HG00631890	chr7H	517289970	517294551	4582	28	0.0233766	0	0.235767	0.7463	0.49564	0.0184033	0.384193
N0.HOG0006819	HMURINUM.BCC2017.r1.5HG00433840	chr5H	403884591	403894551	9961	0	NA	NA	NA	NA	NA	NA	NA
N0.HOG0006820	HMURINUM.BCC2017.r1.5HG00433850	chr5H	403896480	403906587	10108	95	0.115219	0.0246617	0.268448	0.52617	0.425054	0.0182421	0.220014
N0.HOG0006824	HMURINUM.BCC2017.r1.6HG00507930	chr6H	282268140	282271103	2964	45	0.0710578	0.0296296	0.163568	0.472539	0.372728	0.00491148	0.264542
N0.HOG0006825	HMURINUM.BCC2017.r1.2HG00146490	chr2H	395006395	395012924	6530	76	0.0383169	0.0228228	0.186254	0.494525	0.393972	0.0026071	0.25068
N0.HOG0006827	HMURINUM.BCC2017.r1.6HG00510240	chr6H	299194492	299199203	4712	8	0.0384615	0	0.181566	0.280093	0.342424	0.00300852	0.194725
N0.HOG0006831	HMURINUM.BCC2017.r1.2HG00159310	chr2H	461760977	461763901	2925	0	NA	NA	NA	NA	NA	NA	NA
N0.HOG0006832	HMURINUM.BCC2017.r1.2HG00167400	chr2H	494497109	494500221	3113	58	0.0541258	0.00990274	0.245712	0.582628	0.435516	0.00719979	0.258058
N0.HOG0006833	HMURINUM.BCC2017.r1.5HG00379790	chr5H	60587257	60592014	4758	0	NA	NA	NA	NA	NA	NA	NA
N0.HOG0006834	HMURINUM.BCC2017.r1.1HG00053000	chr1H	364272273	364274713	2441	0	NA	NA	NA	NA	NA	NA	NA
N0.HOG0006837	HMURINUM.BCC2017.r1.3HG00201790	chr3H	52898596	52902413	3818	67	0.0170576	0.0720324	0.24623	0.606814	0.411425	0.00410358	0.280352
N0.HOG0006838	HMURINUM.BCC2017.r1.1HG00019540	chr1H	102119498	102123028	3531	26	0.0190476	0.010989	0.0395604	0.647652	0.449623	0.123394	0.46528
N0.HOG0006839	HMURINUM.BCC2017.r1.3HG00243490	chr3H	383441437	383444404	2968	67	0.0827007	0	0.225566	0.481605	0.401634	0.00518543	0.279325
N0.HOG0006841	HMURINUM.BCC2017.r1.3HG00243480	chr3H	383409592	383412491	2900	93	0.0231439	0	0.189555	0.756391	0.462067	0.00216157	0.364699
N0.HOG0006843	HMURINUM.BCC2017.r1.1HG00000110	chr1H	3810827	3815006	4180	115	0.0649857	0.0405797	0.213537	0.65962	0.429866	0.0113589	0.310909
N0.HOG0006844	HMURINUM.BCC2017.r1.3HG00188700	chr3H	6197353	6201771	4419	44	0.21221	0.0339744	0.224476	0.508723	0.278525	0.0148999	0.218504
N0.HOG0006850	HMURINUM.BCC2017.r1.3HG00238570	chr3H	355589386	355595291	5906	54	0.00740741	0.0151675	0.269407	0.678566	0.452282	0.0141601	0.308407
N0.HOG0006851	HMURINUM.BCC2017.r1.3HG00288220	chr3H	579671799	579674582	2784	8	0	0	0.0666667	0	NA	0.00236967	0.00236967
N0.HOG0006854	HMURINUM.BCC2017.r1.2HG00142060	chr2H	371093928	371099489	5562	100	0.0881999	0.00761905	0.297949	0.429664	0.385131	0.0357232	0.197946
N0.HOG0006892	HMURINUM.BCC2017.r1.4HG00348510	chr4H	423622186	423628421	6236	74	0.096436	0.0036036	0.230106	0.685624	0.421794	0.0122389	0.332007
N0.HOG0006895	HMURINUM.BCC2017.r1.1HG00009170	chr1H	35062211	35064405	2195	25	0.0989011	0.0198095	0.101861	0.696183	0.378758	0.0069501	0.362254
N0.HOG0006896	HMURINUM.BCC2017.r1.1HG00076820	chr1H	462726244	462729314	3071	111	0.0704485	0.0315858	0.244477	0.625506	0.407259	0.0149909	0.29274
N0.HOG0006898	HMURINUM.BCC2017.r1.7HG00612210	chr7H	417887569	417890154	2586	50	0.0696557	0.0528938	0.237377	0.593861	0.38815	0.0282493	0.277719
N0.HOG0006902	HMURINUM.BCC2017.r1.6HG00527720	chr6H	405506903	405515852	8950	55	0.084036	0.0900635	0.294625	0.683319	0.383436	0.0169898	0.289956
N0.HOG0006903	HMURINUM.BCC2017.r1.7HG00575800	chr7H	129391556	129399199	7644	71	0.0381881	0.00751174	0.253924	0.566279	0.414228	0.032293	0.277265
N0.HOG0006905	HMURINUM.BCC2017.r1.5HG00459830	chr5H	506926374	506929683	3310	65	0.0445421	0.00586081	0.138462	0.713802	0.449895	0.00506088	0.345553
N0.HOG0006907	HMURINUM.BCC2017.r1.2HG00096540	chr2H	49021645	49024470	2826	68	0.0316958	0.0211994	0.154234	0.699173	0.473775	0.00815702	0.339599
N0.HOG0006908	HMURINUM.BCC2017.r1.4HG00333230	chr4H	337272646	337276280	3635	22	0.136797	0.0450216	0.19294	0.722571	0.395474	0.0198494	0.416412
N0.HOG0006910	HMURINUM.BCC2017.r1.2HG00099970	chr2H	62328646	62333215	4570	90	0.0179365	0	0.268687	0.246552	0.380926	0.00664622	0.122747
N0.HOG0006916	HMURINUM.BCC2017.r1.4HG00295120	chr4H	20887626	20894979	7354	0	NA	NA	NA	NA	NA	NA	NA
N0.HOG0006917	HMURINUM.BCC2017.r1.5HG00402400	chr5H	248136298	248143843	7546	132	0.00822511	0.00649351	0.21751	0.835841	0.482654	0.00592753	0.383717
N0.HOG0006918	HMURINUM.BCC2017.r1.3HG00210960	chr3H	108369387	108370028	642	0	NA	NA	NA	NA	NA	NA	NA
N0.HOG0006922	HMURINUM.BCC2017.r1.6HG00482720	chr6H	66529280	66536248	6969	40	0.0785281	0.0957143	0.200842	0.67741	0.379595	0.00606736	0.304158
N0.HOG0006926	HMURINUM.BCC2017.r1.5HG00394940	chr5H	199265327	199270459	5133	51	0	0.00261438	0.225153	0.565891	0.483315	0.00254246	0.262413
N0.HOG0006927	HMURINUM.BCC2017.r1.4HG00307480	chr4H	83649060	83654588	5529	70	0.0146939	0.00979592	0.28337	0.607899	0.485577	0.00681522	0.274022
N0.HOG0006928	HMURINUM.BCC2017.r1.6HG00497210	chr6H	158116417	158119874	3458	0	NA	NA	NA	NA	NA	NA	NA
N0.HOG0006929	HMURINUM.BCC2017.r1.2HG00137200	chr2H	339790987	339794011	3025	0	NA	NA	NA	NA	NA	NA	NA
N0.HOG0006930	HMURINUM.BCC2017.r1.6HG00474470	chr6H	32058695	32062787	4093	17	0.0377897	0	0.212799	0.680856	0.428782	0.00517416	0.343395
N0.HOG0006931	HMURINUM.BCC2017.r1.5HG00434050	chr5H	405007909	405016488	8580	75	0.082569	0.0077037	0.222711	0.529308	0.397128	0.0109193	0.269262
N0.HOG0006935	HMURINUM.BCC2017.r1.7HG00622440	chr7H	478171266	478176773	5508	86	0.0156146	0.0125138	0.181881	0.328881	0.39831	0.0137462	0.198036
N0.HOG0006936	HMURINUM.BCC2017.r1.2HG00161640	chr2H	471518323	471535228	16906	81	0.108009	0.00859388	0.259024	0.609405	0.418287	0.0407315	0.269217
N0.HOG0006940	HMURINUM.BCC2017.r1.6HG00512620	chr6H	314837750	314840084	2335	0	NA	NA	NA	NA	NA	NA	NA
N0.HOG0006941	HMURINUM.BCC2017.r1.2HG00152830	chr2H	426952431	426955774	3344	57	0.0167084	0.00539811	0.220204	0.648009	0.478345	0.00327148	0.306149
N0.HOG0006945	HMURINUM.BCC2017.r1.1HG00014380	chr1H	59307452	59309016	1565	0	NA	NA	NA	NA	NA	NA	NA
N0.HOG0006952	HMURINUM.BCC2017.r1.6HG00543840	chr6H	463017328	463020980	3653	64	0.146165	0.0381177	0.313313	0.319771	0.172511	0.0112387	0.125904
N0.HOG0006956	HMURINUM.BCC2017.r1.5HG00447320	chr5H	459417856	459424229	6374	0	NA	NA	NA	NA	NA	NA	NA
N0.HOG0006964	HMURINUM.BCC2017.r1.3HG00188090	chr3H	5257781	5262215	4435	0	NA	NA	NA	NA	NA	NA	NA
N0.HOG0007000	HMURINUM.BCC2017.r1.4HG00334230	chr4H	342787711	342790044	2334	25	0	0.0213333	0.20419	0.58435	0.466388	0.00244149	0.27118
N0.HOG0007001	HMURINUM.BCC2017.r1.1HG00025400	chr1H	166296257	166298640	2384	18	0.0550265	0.0148148	0.209687	0.537931	0.409714	0.0418247	0.252138
N0.HOG0007003	HMURINUM.BCC2017.r1.1HG00031490	chr1H	233127288	233134572	7285	71	0.0418511	0.00187793	0.250942	0.555249	0.42409	0.00630776	0.273707
N0.HOG0007004	HMURINUM.BCC2017.r1.4HG00343370	chr4H	397091057	397099369	8313	59	0.105234	0.0231006	0.273037	0.526938	0.357355	0.00971406	0.2311
N0.HOG0007010	HMURINUM.BCC2017.r1.2HG00182000	chr2H	553391650	553396077	4428	80	0.0738095	0.082381	0.254689	0.52491	0.342704	0.00570784	0.230678
N0.HOG0007011	HMURINUM.BCC2017.r1.5HG00456770	chr5H	497178713	497181803	3091	0	NA	NA	NA	NA	NA	NA	NA
N0.HOG0007012	HMURINUM.BCC2017.r1.2HG00103180	chr2H	76099231	76100040	810	0	NA	NA	NA	NA	NA	NA	NA
N0.HOG0007013	HMURINUM.BCC2017.r1.6HG00513590	chr6H	319845776	319847500	1725	0	NA	NA	NA	NA	NA	NA	NA
N0.HOG0007018	HMURINUM.BCC2017.r1.2HG00118190	chr2H	154390597	154404839	14243	162	0.07684	0.0327079	0.214247	0.661197	0.403519	0.0079113	0.30814
N0.HOG0007019	HMURINUM.BCC2017.r1.4HG00306250	chr4H	76893330	76900591	7262	48	0.0685287	0.0870576	0.238477	0.528814	0.343512	0.0598964	0.203665
N0.HOG0007020	HMURINUM.BCC2017.r1.2HG00171480	chr2H	509564022	509568077	4056	63	0.034502	0.00846561	0.196337	0.573078	0.427369	0.002905	0.285415
N0.HOG0007021	HMURINUM.BCC2017.r1.1HG00043860	chr1H	312381193	312384743	3551	83	0.0257028	0.0119334	0.270418	0.657294	0.456165	0.0068468	0.301685
N0.HOG0007023	HMURINUM.BCC2017.r1.1HG00009650	chr1H	36980750	36986072	5323	90	0.113862	0.00592593	0.202247	0.730898	0.392261	0.00293635	0.334708
N0.HOG0007027	HMURINUM.BCC2017.r1.2HG00139920	chr2H	358613923	358615754	1832	0	NA	NA	NA	NA	NA	NA	NA
N0.HOG0007028	HMURINUM.BCC2017.r1.5HG00371230	chr5H	16707875	16712744	4870	99	0.0523329	0.0133718	0.185888	0.663454	0.440147	0.00374293	0.338917
N0.HOG0007030	HMURINUM.BCC2017.r1.7HG00606710	chr7H	387148942	387152451	3510	82	0.0332172	0.0186992	0.243947	0.397018	0.426159	0.00499735	0.180277
N0.HOG0007031	HMURINUM.BCC2017.r1.2HG00184860	chr2H	562012034	562016054	4021	242	0.0479657	0.021057	0.231346	0.672743	0.419736	0.00853929	0.323199
N0.HOG0007032	HMURINUM.BCC2017.r1.ctg141283G00648630	contig_corrected_v1_141283	373702	375264	1563	67	0.0772566	0.0267235	0.26355	0.627808	0.412297	0.0184319	0.261528
N0.HOG0007033	HMURINUM.BCC2017.r1.ctg141283G00648650	contig_corrected_v1_141283	619766	621674	1909	96	0.0605311	0.0845779	0.224748	0.555418	0.389677	0.0274741	0.216512
N0.HOG0007034	HMURINUM.BCC2017.r1.2HG00160590	chr2H	468058443	468063987	5545	71	0.0953826	0.0120312	0.254419	0.654637	0.412607	0.0377588	0.285778
N0.HOG0007035	HMURINUM.BCC2017.r1.1HG00008250	chr1H	30815673	30821470	5798	77	0.0407713	0.0598319	0.249265	0.607755	0.403196	0.00506797	0.305514
N0.HOG0007037	HMURINUM.BCC2017.r1.6HG00511470	chr6H	306637198	306643319	6122	0	NA	NA	NA	NA	NA	NA	NA
N0.HOG0007038	HMURINUM.BCC2017.r1.2HG00138890	chr2H	352660668	352667476	6809	36	0.0421245	0.0459877	0.158038	0.619997	0.369314	0.00263323	0.284457
N0.HOG0007039	HMURINUM.BCC2017.r1.1HG00060290	chr1H	396926246	396935191	8946	113	0.0808389	0.0572619	0.210859	0.681748	0.38252	0.00309548	0.334054
N0.HOG0007041	HMURINUM.BCC2017.r1.2HG00142980	chr2H	375445173	375447840	2668	32	0.0291667	0	0.128182	0.773699	0.47771	0.0545508	0.354188
N0.HOG0007044	HMURINUM.BCC2017.r1.3HG00245620	chr3H	394174888	394179512	4625	68	0.10056	0	0.161485	0.72397	0.44724	0.0113079	0.34235
N0.HOG0007046	HMURINUM.BCC2017.r1.1HG00052330	chr1H	360397608	360403079	5472	70	0.0753951	0	0.268854	0.561596	0.416343	0.00704904	0.246997
N0.HOG0007047	HMURINUM.BCC2017.r1.3HG00265430	chr3H	495627514	495633821	6308	84	0.0839002	0.00952381	0.241322	0.609113	0.368323	0.0110894	0.31761
N0.HOG0007048	HMURINUM.BCC2017.r1.1HG00060840	chr1H	399536682	399540888	4207	25	0.162813	0.0416703	0.198623	0.769444	0.409454	0.0105481	0.354242
N0.HOG0007051	HMURINUM.BCC2017.r1.3HG00237290	chr3H	346549239	346550410	1172	0	NA	NA	NA	NA	NA	NA	NA
N0.HOG0007055	HMURINUM.BCC2017.r1.3HG00249570	chr3H	415981140	415984762	3623	0	NA	NA	NA	NA	NA	NA	NA
N0.HOG0007056	HMURINUM.BCC2017.r1.1HG00064650	chr1H	413214942	413219933	4992	37	0.0964909	0.0221364	0.217761	0.69753	0.444941	0.00987786	0.331754
N0.HOG0007057	HMURINUM.BCC2017.r1.3HG00238310	chr3H	353753341	353756650	3310	116	0.0168309	0.0423289	0.260016	0.706442	0.43705	0.00919575	0.31723
N0.HOG0007058	HMURINUM.BCC2017.r1.1HG00073860	chr1H	453136155	453139429	3275	158	0.158441	0.0408749	0.227176	0.633522	0.355229	0.0107593	0.286879
N0.HOG0007059	HMURINUM.BCC2017.r1.3HG00209540	chr3H	98120608	98125545	4938	52	0.0546069	0.0488678	0.200106	0.39138	0.279401	0.00406638	0.202377
N0.HOG0007060	HMURINUM.BCC2017.r1.1HG00021560	chr1H	120681095	120685152	4058	40	0.0561905	0.0112121	0.238645	0.67059	0.420187	0.0381852	0.333424
N0.HOG0007064	HMURINUM.BCC2017.r1.3HG00232890	chr3H	317696682	317700241	3560	0	NA	NA	NA	NA	NA	NA	NA
N0.HOG0007071	HMURINUM.BCC2017.r1.3HG00272200	chr3H	525799166	525801747	2582	64	0.0659226	0	0.245383	0.614933	0.386634	0.0082533	0.33549
N0.HOG0007078	HMURINUM.BCC2017.r1.7HG00572000	chr7H	104780163	104781548	1386	0	NA	NA	NA	NA	NA	NA	NA
N0.HOG0007079	HMURINUM.BCC2017.r1.7HG00563990	chr7H	64996172	64997373	1202	1	NA	NA	NA	NA	0.000574053	0.000574053	NA
N0.HOG0007080	HMURINUM.BCC2017.r1.6HG00512760	chr6H	315778609	315783065	4457	66	0.028305	0.014319	0.198612	0.692702	0.465472	0.00444789	0.330221
N0.HOG0007111	HMURINUM.BCC2017.r1.7HG00627660	chr7H	500393779	500394162	384	0	NA	NA	NA	NA	NA	NA	NA
N0.HOG0007126	HMURINUM.BCC2017.r1.5HG00450630	chr5H	475392034	475397355	5322	1	NA	NA	NA	NA	NA	NA	NA
N0.HOG0007127	HMURINUM.BCC2017.r1.5HG00447180	chr5H	458997454	459004123	6670	56	0.0120748	0.0306122	0.294898	0.493578	0.409783	0.0093008	0.219856
N0.HOG0007129	HMURINUM.BCC2017.r1.3HG00211050	chr3H	108904138	108917654	13517	22	0.020202	0	0.289177	0.148918	0.386076	0.0156801	0.0750812
N0.HOG0007130	HMURINUM.BCC2017.r1.7HG00561620	chr7H	55330772	55332705	1934	66	0.0788605	0.116484	0.243612	0.541528	0.317473	0.00860778	0.212424
N0.HOG0007131	HMURINUM.BCC2017.r1.6HG00478590	chr6H	44685656	44689299	3644	61	0.0587522	0.0572777	0.26518	0.700108	0.386624	0.00354904	0.320765
N0.HOG0007132	HMURINUM.BCC2017.r1.4HG00360220	chr4H	473974920	473979875	4956	71	0.0490969	0.0246814	0.203986	0.515357	0.405438	0.0372835	0.288986
N0.HOG0007135	HMURINUM.BCC2017.r1.1HG00029270	chr1H	215708789	215725381	16593	76	0.0498747	0.00782726	0.269809	0.508158	0.410658	0.030622	0.235871
N0.HOG0007136	HMURINUM.BCC2017.r1.4HG00349150	chr4H	426659398	426666301	6904	133	0.0956439	0.00895095	0.212212	0.65366	0.409763	0.019889	0.319404
N0.HOG0007137	HMURINUM.BCC2017.r1.7HG00613730	chr7H	426984225	426993761	9537	65	0.164993	0.0641984	0.424435	0.664862	0.331683	0.0909496	0.276627
N0.HOG0007138	HMURINUM.BCC2017.r1.6HG00499210	chr6H	173147290	173154190	6901	50	0	0	0.257597	0.558546	0.5	0.0030769	0.258262
N0.HOG0007139	HMURINUM.BCC2017.r1.6HG00522080	chr6H	374764762	374770351	5590	70	0.0242177	0.00571429	0.238378	0.53535	0.436639	0.0057179	0.253167
N0.HOG0007140	HMURINUM.BCC2017.r1.7HG00581190	chr7H	160158204	160166131	7928	89	0.023328	0.0164959	0.320583	0.57027	0.421753	0.0089411	0.240676
N0.HOG0007141	HMURINUM.BCC2017.r1.4HG00328910	chr4H	306753697	306757388	3692	112	0.00119048	0.00670996	0.158222	0.81763	0.486876	0.00309757	0.392184
N0.HOG0007142	HMURINUM.BCC2017.r1.2HG00099120	chr2H	59219236	59221528	2293	49	0.0209913	0	0.258892	0.689092	0.490842	0.00543234	0.325004
N0.HOG0007144	HMURINUM.BCC2017.r1.2HG00102330	chr2H	71647625	71651963	4339	96	0.100466	0.0217262	0.247436	0.505542	0.387095	0.0171668	0.225569
N0.HOG0007145	HMURINUM.BCC2017.r1.2HG00179310	chr2H	543752227	543754509	2283	65	0.0386813	0.0156326	0.286977	0.547865	0.45964	0.0291846	0.268165
N0.HOG0007146	HMURINUM.BCC2017.r1.7HG00606810	chr7H	387605066	387609480	4415	37	0.105019	0	0.152381	0.715005	0.382075	0.00326724	0.383126
N0.HOG0007150	HMURINUM.BCC2017.r1.2HG00143660	chr2H	379262319	379267530	5212	99	0.0344396	0.0261664	0.285407	0.566256	0.410465	0.025106	0.242048
N0.HOG0007151	HMURINUM.BCC2017.r1.7HG00624750	chr7H	486204975	486209314	4340	102	0.0487395	0.0824573	0.201709	0.626197	0.380024	0.00337468	0.281763
N0.HOG0007155	HMURINUM.BCC2017.r1.2HG00126940	chr2H	251036664	251042646	5983	73	0.0493151	0.028441	0.212958	0.552337	0.387458	0.00378446	0.280329
N0.HOG0007156	HMURINUM.BCC2017.r1.5HG00445470	chr5H	452263389	452269969	6581	18	0	0	0.2	0	NA	0.00223761	0.00223761
N0.HOG0007157	HMURINUM.BCC2017.r1.7HG00613250	chr7H	424273181	424277433	4253	18	0	0	0.29008	0.0505051	0.5	0.003304	0.0267094
N0.HOG0007158	HMURINUM.BCC2017.r1.6HG00499610	chr6H	175973475	175978159	4685	0	NA	NA	NA	NA	NA	NA	NA
N0.HOG0007159	HMURINUM.BCC2017.r1.3HG00209170	chr3H	96455411	96458653	3243	48	0.040695	0	0.234663	0.494455	0.432809	0.0243664	0.279769
N0.HOG0007160	HMURINUM.BCC2017.r1.5HG00443170	chr5H	442763829	442767055	3227	16	0.0849359	0	0.270238	0.110334	0.206336	0.0239418	0.0557454
N0.HOG0007167	HMURINUM.BCC2017.r1.6HG00529830	chr6H	416840883	416847916	7034	0	NA	NA	NA	NA	NA	NA	NA
N0.HOG0007168	HMURINUM.BCC2017.r1.7HG00570640	chr7H	96870679	96879074	8396	64	0.11946	0.0484526	0.236257	0.573654	0.376067	0.0149775	0.277402
N0.HOG0007169	HMURINUM.BCC2017.r1.4HG00334160	chr4H	342416961	342419318	2358	0	NA	NA	NA	NA	NA	NA	NA
N0.HOG0007172	HMURINUM.BCC2017.r1.5HG00450770	chr5H	476026334	476028896	2563	0	NA	NA	NA	NA	NA	NA	NA
N0.HOG0007173	HMURINUM.BCC2017.r1.4HG00361880	chr4H	479646098	479651992	5895	42	0.198639	0.0485435	0.1794	0.514623	0.29075	0.00832854	0.230933
N0.HOG0007176	HMURINUM.BCC2017.r1.5HG00375750	chr5H	35996281	36002555	6275	90	0.106727	0.00148148	0.237591	0.556189	0.418552	0.00890139	0.248882
N0.HOG0007177	HMURINUM.BCC2017.r1.5HG00437660	chr5H	420667221	420673288	6068	83	0.0193565	0.0141518	0.300993	0.691892	0.4495	0.0533921	0.293498
N0.HOG0007180	HMURINUM.BCC2017.r1.6HG00500180	chr6H	181297678	181308514	10837	71	0.0247743	0.00375587	0.245236	0.593294	0.450478	0.0043652	0.294975
N0.HOG0007181	HMURINUM.BCC2017.r1.7HG00615040	chr7H	434904881	434914016	9136	75	0.0833016	0.0267436	0.236484	0.54062	0.403564	0.00600394	0.249522
N0.HOG0007182	HMURINUM.BCC2017.r1.5HG00393950	chr5H	190736500	190745070	8571	88	0.0214286	0.0169789	0.207662	0.537421	0.43099	0.00484218	0.277762
N0.HOG0007183	HMURINUM.BCC2017.r1.4HG00306730	chr4H	79808615	79815789	7175	44	0.017316	0.0212121	0.194056	0.583299	0.452047	0.0034344	0.291934
N0.HOG0007188	HMURINUM.BCC2017.r1.2HG00147030	chr2H	397463318	397466439	3122	0	NA	NA	NA	NA	NA	NA	NA
N0.HOG0007192	HMURINUM.BCC2017.r1.5HG00411060	chr5H	304164138	304165882	1745	0	NA	NA	NA	NA	NA	NA	NA
N0.HOG0007194	HMURINUM.BCC2017.r1.5HG00425320	chr5H	368792800	368796741	3942	52	0.0262821	0.0120879	0.175092	0.595754	0.420808	0.00519195	0.297054
N0.HOG0007195	HMURINUM.BCC2017.r1.7HG00589900	chr7H	228323987	228329029	5043	44	0.0943723	0.00606061	0.282767	0.627691	0.425167	0.0134507	0.303445
N0.HOG0007204	HMURINUM.BCC2017.r1.2HG00162090	chr2H	473325335	473329442	4108	1	NA	NA	NA	NA	NA	NA	NA
N0.HOG0007207	HMURINUM.BCC2017.r1.6HG00516870	chr6H	342729630	342737063	7434	55	0.101259	0.00484848	0.169737	0.586706	0.389424	0.00514966	0.357935
N0.HOG0007208	HMURINUM.BCC2017.r1.2HG00157730	chr2H	455042660	455048071	5412	43	0.0422353	0	0.224806	0.506234	0.41493	0.00313246	0.268516
N0.HOG0007210	HMURINUM.BCC2017.r1.2HG00147330	chr2H	399598727	399605751	7025	60	0.126349	0	0.28177	0.792741	0.435338	0.00699904	0.344475
N0.HOG0007211	HMURINUM.BCC2017.r1.6HG00508590	chr6H	287010394	287017252	6859	97	0.0296645	0.0249437	0.187032	0.521386	0.426707	0.00368694	0.284308
N0.HOG0007213	HMURINUM.BCC2017.r1.2HG00139280	chr2H	355302786	355307531	4746	51	0.131899	0.020915	0.257128	0.643741	0.388169	0.00735884	0.276955
N0.HOG0007214	HMURINUM.BCC2017.r1.6HG00501870	chr6H	207878625	207893707	15083	31	0.050384	0	0.30774	0.654333	0.481326	0.00986178	0.270462
N0.HOG0007220	HMURINUM.BCC2017.r1.3HG00217500	chr3H	151246221	151251597	5377	59	0.0523002	0.00451977	0.250239	0.839219	0.472232	0.00362137	0.386682
N0.HOG0007221	HMURINUM.BCC2017.r1.3HG00236910	chr3H	342609500	342614077	4578	138	0.0329238	0.0169666	0.210601	0.63225	0.435118	0.00297201	0.300006
N0.HOG0007222	HMURINUM.BCC2017.r1.1HG00055460	chr1H	374730032	374735366	5335	80	0.177647	0	0.267711	0.676774	0.418788	0.0349601	0.294892
N0.HOG0007223	HMURINUM.BCC2017.r1.3HG00254170	chr3H	441427320	441433865	6546	23	0	0.0461133	0.282739	0.351427	0.473142	0.00676251	0.179033
N0.HOG0007224	HMURINUM.BCC2017.r1.3HG00260400	chr3H	473855773	473861526	5754	144	0.112047	0.0701058	0.221047	0.597047	0.335873	0.00698518	0.285064
N0.HOG0007225	HMURINUM.BCC2017.r1.1HG00058680	chr1H	388326887	388329663	2777	67	0.0468686	0.0125089	0.21521	0.584437	0.438777	0.00659515	0.306676
N0.HOG0007226	HMURINUM.BCC2017.r1.3HG00254190	chr3H	441629597	441632793	3197	95	0.0497706	0.0170426	0.168097	0.695096	0.431894	0.0150137	0.336534
N0.HOG0007227	HMURINUM.BCC2017.r1.3HG00254200	chr3H	441658462	441665395	6934	63	0.0172336	0.0235828	0.292843	0.546372	0.452987	0.0042426	0.241709
N0.HOG0007230	HMURINUM.BCC2017.r1.3HG00264590	chr3H	491340902	491345863	4962	88	0.127415	0.0122711	0.165559	0.314056	0.292695	0.00966426	0.190757
N0.HOG0007231	HMURINUM.BCC2017.r1.1HG00051250	chr1H	354199416	354207400	7985	35	0.115667	0	0.293982	0.60381	0.402396	0.00944674	0.267762
N0.HOG0007232	HMURINUM.BCC2017.r1.3HG00240690	chr3H	367337189	367339926	2738	53	0.0506739	0.0100629	0.251572	0.732292	0.470803	0.00357152	0.322669
N0.HOG0007233	HMURINUM.BCC2017.r1.1HG00069640	chr1H	439216185	439218216	2032	75	0.0522198	0.00355556	0.244972	0.647531	0.459449	0.0202013	0.292946
N0.HOG0007236	HMURINUM.BCC2017.r1.1HG00062510	chr1H	404877040	404880983	3944	0	NA	NA	NA	NA	NA	NA	NA
N0.HOG0007237	HMURINUM.BCC2017.r1.3HG00245730	chr3H	394623249	394626898	3650	0	NA	NA	NA	NA	NA	NA	NA
N0.HOG0007245	HMURINUM.BCC2017.r1.3HG00201850	chr3H	53065624	53068408	2785	19	0.120108	0.0140351	0.0908039	0.924127	0.436556	0.00999646	0.434718
N0.HOG0007246	HMURINUM.BCC2017.r1.1HG00019460	chr1H	101544446	101550221	5776	40	0	0.0202098	0.185861	0.434918	0.49345	0.0019496	0.228097
N0.HOG0007247	HMURINUM.BCC2017.r1.1HG00030870	chr1H	229800880	229805745	4866	87	0.0386943	0.0157635	0.344019	0.625096	0.453144	0.0143262	0.266849
N0.HOG0007249	HMURINUM.BCC2017.r1.6HG00529200	chr6H	412159761	412169370	9610	107	0.113982	0.0280563	0.236055	0.671737	0.377855	0.0106084	0.313891
N0.HOG0007250	HMURINUM.BCC2017.r1.6HG00529210	chr6H	412165875	412169370	3496	42	0.194125	0.0678137	0.358714	0.555908	0.285256	0.0155949	0.221302
N0.HOG0007257	HMURINUM.BCC2017.r1.1HG00069700	chr1H	439549732	439555048	5317	75	0.114032	0.0333675	0.212425	0.728604	0.430174	0.0284424	0.329435
N0.HOG0007263	HMURINUM.BCC2017.r1.2HG00177920	chr2H	537537510	537539096	1587	0	NA	NA	NA	NA	NA	NA	NA
N0.HOG0007266	HMURINUM.BCC2017.r1.2HG00185810	chr2H	565197522	565197861	340	0	NA	NA	NA	NA	NA	NA	NA
N0.HOG0007269	HMURINUM.BCC2017.r1.7HG00557220	chr7H	39746687	39747702	1016	0	NA	NA	NA	NA	NA	NA	NA
N0.HOG0007299	HMURINUM.BCC2017.r1.4HG00316800	chr4H	166429579	166460213	30635	0	NA	NA	NA	NA	NA	NA	NA
N0.HOG0007301	HMURINUM.BCC2017.r1.6HG00537970	chr6H	446329044	446330478	1435	42	0.25484	0.0263387	0.341837	0.583161	0.301069	0.0171742	0.24404
N0.HOG0007304	HMURINUM.BCC2017.r1.2HG00109060	chr2H	102556751	102559439	2689	39	0.131947	0.020979	0.213187	0.551165	0.381919	0.0189591	0.290068
N0.HOG0007306	HMURINUM.BCC2017.r1.6HG00492280	chr6H	124686473	124687392	920	0	NA	NA	NA	NA	NA	NA	NA
N0.HOG0007307	HMURINUM.BCC2017.r1.7HG00633910	chr7H	523649869	523652881	3013	86	0.0792998	0.0256921	0.223332	0.405297	0.360837	0.0221821	0.15632
N0.HOG0007309	HMURINUM.BCC2017.r1.5HG00442700	chr5H	441281390	441285690	4301	56	0.0207483	0.00892857	0.152159	0.469592	0.437265	0.0132275	0.253325
N0.HOG0007310	HMURINUM.BCC2017.r1.2HG00130260	chr2H	287283578	287287574	3997	100	0.0297143	0.00761905	0.224513	0.661644	0.464991	0.00363781	0.313907
N0.HOG0007312	HMURINUM.BCC2017.r1.5HG00372000	chr5H	19983954	19986096	2143	0	NA	NA	NA	NA	NA	NA	NA
N0.HOG0007313	HMURINUM.BCC2017.r1.1HG00040040	chr1H	287611609	287613545	1937	0	NA	NA	NA	NA	NA	NA	NA
N0.HOG0007314	HMURINUM.BCC2017.r1.4HG00361190	chr4H	477052676	477057148	4473	59	0.187321	0.054436	0.149351	0.543283	0.288718	0.00568099	0.276201
N0.HOG0007315	HMURINUM.BCC2017.r1.2HG00154960	chr2H	436740465	436745060	4596	40	0.075348	0.0545238	0.493498	0.491124	0.29741	0.0385675	0.16897
N0.HOG0007316	HMURINUM.BCC2017.r1.5HG00446400	chr5H	455564205	455570091	5887	46	0.0479057	0.010559	0.249928	0.462373	0.413211	0.00743279	0.202226
N0.HOG0007320	HMURINUM.BCC2017.r1.5HG00438870	chr5H	425507389	425510983	3595	48	0.0695106	0.0753587	0.214347	0.459965	0.388918	0.0208275	0.233737
N0.HOG0007321	HMURINUM.BCC2017.r1.1HG00026720	chr1H	188197040	188202789	5750	3	0	0	0.0888889	0	NA	0.00236967	0.00236967
N0.HOG0007322	HMURINUM.BCC2017.r1.7HG00570060	chr7H	93836733	93839105	2373	51	0.0569418	0.0679399	0.256224	0.652993	0.401623	0.00467673	0.281844
N0.HOG0007323	HMURINUM.BCC2017.r1.4HG00352220	chr4H	442547743	442552802	5060	152	0.014865	0.0198223	0.218453	0.606278	0.451507	0.00280937	0.299529
N0.HOG0007324	HMURINUM.BCC2017.r1.5HG00370740	chr5H	14461551	14466095	4545	11	0.0903097	0.0363636	0.0865801	0.0705929	0.0104362	0.0116996	0.0101282
N0.HOG0007325	HMURINUM.BCC2017.r1.5HG00443690	chr5H	445248157	445251402	3246	33	0.043771	0.00808081	0.335687	0.597985	0.456585	0.024655	0.27616
N0.HOG0007326	HMURINUM.BCC2017.r1.7HG00567850	chr7H	83358446	83364097	5652	141	0.159746	0.0445795	0.277046	0.562503	0.374358	0.0165805	0.226843
N0.HOG0007327	HMURINUM.BCC2017.r1.6HG00533980	chr6H	433396174	433400619	4446	80	0.00619048	0.0283916	0.263727	0.780744	0.467109	0.00887023	0.340727
N0.HOG0007328	HMURINUM.BCC2017.r1.6HG00524090	chr6H	385256015	385263168	7154	0	NA	NA	NA	NA	NA	NA	NA
N0.HOG0007329	HMURINUM.BCC2017.r1.7HG00577980	chr7H	142154594	142159639	5046	97	0.0258601	0.00785469	0.263147	0.600038	0.447451	0.00716256	0.267891
N0.HOG0007334	HMURINUM.BCC2017.r1.6HG00526970	chr6H	401473825	401476747	2923	55	0.0727806	0.0392165	0.27699	0.537661	0.395775	0.00765531	0.240431
N0.HOG0007335	HMURINUM.BCC2017.r1.7HG00574320	chr7H	117980049	117983209	3161	0	NA	NA	NA	NA	NA	NA	NA
N0.HOG0007339	HMURINUM.BCC2017.r1.5HG00405610	chr5H	271429782	271435240	5459	44	0.144089	0.0411255	0.439441	0.735902	0.393436	0.017848	0.282749
N0.HOG0007344	HMURINUM.BCC2017.r1.3HG00207730	chr3H	88487812	88494242	6431	57	0.0507765	0	0.297937	0.710942	0.45956	0.00729865	0.327312
N0.HOG0007345	HMURINUM.BCC2017.r1.7HG00586830	chr7H	198699887	198707801	7915	122	0.117037	0.0288967	0.173269	0.615524	0.432857	0.0255643	0.294049
N0.HOG0007346	HMURINUM.BCC2017.r1.5HG00424710	chr5H	366455813	366463799	7987	62	0.0221198	0.0466974	0.274146	0.460851	0.441956	0.00396238	0.20577
N0.HOG0007349	HMURINUM.BCC2017.r1.1HG00060160	chr1H	396247173	396249889	2717	34	0.0571429	0.0302521	0.195432	0.790872	0.45056	0.0105967	0.371617
N0.HOG0007351	HMURINUM.BCC2017.r1.3HG00258290	chr3H	461754999	461759117	4119	45	0.0397884	0	0.150753	0.703372	0.443422	0.00228463	0.343317
N0.HOG0007352	HMURINUM.BCC2017.r1.5HG00439070	chr5H	426462065	426463549	1485	0	NA	NA	NA	NA	NA	NA	NA
N0.HOG0007353	HMURINUM.BCC2017.r1.4HG00308480	chr4H	88644441	88646729	2289	0	NA	NA	NA	NA	NA	NA	NA
N0.HOG0007354	HMURINUM.BCC2017.r1.5HG00395790	chr5H	207414642	207416750	2109	0	NA	NA	NA	NA	NA	NA	NA
N0.HOG0007359	HMURINUM.BCC2017.r1.6HG00540360	chr6H	453640969	453647256	6288	100	0.0352234	0.0266813	0.305209	0.680072	0.447243	0.0139848	0.315035
N0.HOG0007360	HMURINUM.BCC2017.r1.2HG00138010	chr2H	347548803	347554866	6064	90	0.0364021	0.0293386	0.253805	0.64095	0.425583	0.0115917	0.299202
N0.HOG0007361	HMURINUM.BCC2017.r1.6HG00467270	chr6H	11322497	11332732	10236	301	0.12443	0.0155099	0.33326	0.521488	0.371136	0.00894979	0.210691
N0.HOG0007365	HMURINUM.BCC2017.r1.2HG00149730	chr2H	411666051	411670815	4765	51	0.109363	0.0779717	0.19322	0.561363	0.365638	0.0398316	0.250222
N0.HOG0007366	HMURINUM.BCC2017.r1.6HG00510590	chr6H	301577352	301583344	5993	23	0.211892	0.116554	0.241567	0.555769	0.303233	0.0172661	0.293796
N0.HOG0007374	HMURINUM.BCC2017.r1.2HG00087370	chr2H	21006307	21010066	3760	63	0.167054	0.00755858	0.285882	0.58084	0.366185	0.0143244	0.266919
N0.HOG0007375	HMURINUM.BCC2017.r1.4HG00309990	chr4H	101085096	101090494	5399	49	0.0058309	0.00544218	0.261224	0.717138	0.485593	0.0146886	0.316727
N0.HOG0007376	HMURINUM.BCC2017.r1.3HG00273740	chr3H	530235964	530251614	15651	65	0.0530403	0.0253879	0.220361	0.592639	0.438035	0.00962912	0.266469
N0.HOG0007377	HMURINUM.BCC2017.r1.1HG00045980	chr1H	325604647	325613557	8911	47	0.0510688	0.021074	0.229055	0.688644	0.462518	0.0078306	0.315438
N0.HOG0007378	HMURINUM.BCC2017.r1.3HG00244210	chr3H	386952894	386959447	6554	75	0.197931	0.036258	0.366048	0.415421	0.304753	0.00569192	0.151356
N0.HOG0007379	HMURINUM.BCC2017.r1.1HG00068330	chr1H	428769134	428774933	5800	119	0.125484	0.046275	0.273009	0.567163	0.364319	0.0242993	0.265606
N0.HOG0007380	HMURINUM.BCC2017.r1.1HG00069200	chr1H	437741226	437744084	2859	63	0.0589685	0.051096	0.206349	0.663272	0.392834	0.00808728	0.305876
N0.HOG0007381	HMURINUM.BCC2017.r1.3HG00244880	chr3H	389624989	389627227	2239	74	0.118114	0.0209943	0.263973	0.596691	0.399011	0.00557324	0.283733
N0.HOG0007382	HMURINUM.BCC2017.r1.3HG00258430	chr3H	462864957	462872479	7523	111	0.0957157	0.00617761	0.198811	0.650612	0.412197	0.00659949	0.330559
N0.HOG0007383	HMURINUM.BCC2017.r1.1HG00060020	chr1H	395454625	395459822	5198	13	0	0.0630037	0.23246	0.180849	0.209388	0.00317423	0.0704076
N0.HOG0007384	HMURINUM.BCC2017.r1.3HG00200980	chr3H	48323977	48327796	3820	0	NA	NA	NA	NA	NA	NA	NA
N0.HOG0007385	HMURINUM.BCC2017.r1.1HG00023940	chr1H	147792558	147796395	3838	0	NA	NA	NA	NA	NA	NA	NA
N0.HOG0007390	HMURINUM.BCC2017.r1.1HG00019220	chr1H	94612306	94619477	7172	67	0.0490405	0.0102345	0.181193	0.499997	0.401218	0.0314804	0.287098
N0.HOG0007397	HMURINUM.BCC2017.r1.6HG00541970	chr6H	458948742	458955089	6348	61	0.260746	0.0505374	0.362721	0.60106	0.261414	0.0122402	0.231723
N0.HOG0007398	HMURINUM.BCC2017.r1.6HG00490740	chr6H	114727446	114732980	5535	45	0.047326	0.0110053	0.177245	0.491752	0.412883	0.00530247	0.251912
N0.HOG0007400	HMURINUM.BCC2017.r1.3HG00257750	chr3H	459100926	459102896	1971	0	NA	NA	NA	NA	NA	NA	NA
N0.HOG0007403	HMURINUM.BCC2017.r1.6HG00522680	chr6H	378718061	378721488	3428	91	0.114245	0.041671	0.256217	0.467121	0.349325	0.0143894	0.232166
N0.HOG0007404	HMURINUM.BCC2017.r1.7HG00577930	chr7H	141567911	141573910	6000	0	NA	NA	NA	NA	NA	NA	NA
N0.HOG0007405	HMURINUM.BCC2017.r1.1HG00014900	chr1H	65069157	65070758	1602	0	NA	NA	NA	NA	NA	NA	NA
N0.HOG0007420	HMURINUM.BCC2017.r1.7HG00621880	chr7H	476330220	476330867	648	0	NA	NA	NA	NA	NA	NA	NA
N0.HOG0007440	HMURINUM.BCC2017.r1.5HG00381240	chr5H	72608201	72613534	5334	107	0.046996	0.00836671	0.254507	0.598655	0.44436	0.00467861	0.274518
N0.HOG0007441	HMURINUM.BCC2017.r1.4HG00302120	chr4H	52919184	52930232	11049	234	0.0263642	0.004477	0.253139	0.733009	0.469217	0.0406261	0.33477
N0.HOG0007442	HMURINUM.BCC2017.r1.6HG00484580	chr6H	74544498	74548844	4347	62	0.0432825	0.0288786	0.253775	0.670674	0.455253	0.00486539	0.301681
N0.HOG0007443	HMURINUM.BCC2017.r1.7HG00624020	chr7H	483513669	483517123	3455	69	0.0498275	0.052588	0.229421	0.484525	0.351951	0.00335341	0.228455
N0.HOG0007444	HMURINUM.BCC2017.r1.4HG00329260	chr4H	308813254	308824654	11401	59	0.00677966	0	0.222338	0.564271	0.471981	0.00369133	0.30756
N0.HOG0007445	HMURINUM.BCC2017.r1.2HG00098770	chr2H	58079300	58084099	4800	0	NA	NA	NA	NA	NA	NA	NA
N0.HOG0007448	HMURINUM.BCC2017.r1.5HG00370140	chr5H	12018335	12022523	4189	59	0.0523002	0.036481	0.229217	0.377023	0.342775	0.00660429	0.183849
N0.HOG0007449	HMURINUM.BCC2017.r1.4HG00291880	chr4H	6592031	6596073	4043	51	0.0162465	0.00971055	0.17864	0.714937	0.472643	0.04813	0.292809
N0.HOG0007450	HMURINUM.BCC2017.r1.5HG00373260	chr5H	25574071	25583314	9244	53	0.11752	0.0208446	0.235911	0.603407	0.380277	0.00599803	0.281044
N0.HOG0007451	HMURINUM.BCC2017.r1.5HG00437360	chr5H	418687675	418697574	9900	74	0.0335907	0.0615187	0.249124	0.508978	0.357244	0.0383583	0.21587
N0.HOG0007454	HMURINUM.BCC2017.r1.4HG00363090	chr4H	483177763	483180087	2325	87	0.0326218	0.0189381	0.227839	0.544067	0.403134	0.00312634	0.25513
N0.HOG0007456	HMURINUM.BCC2017.r1.5HG00443040	chr5H	442216282	442222337	6056	50	0.134537	0.054	0.185919	0.536339	0.349796	0.0823321	0.213403
N0.HOG0007459	HMURINUM.BCC2017.r1.2HG00171370	chr2H	508921285	508930275	8991	0	NA	NA	NA	NA	NA	NA	NA
N0.HOG0007460	HMURINUM.BCC2017.r1.4HG00340890	chr4H	381917830	381925141	7312	71	0.210723	0.0114843	0.22465	0.611403	0.388567	0.0171348	0.264108
N0.HOG0007464	HMURINUM.BCC2017.r1.5HG00445750	chr5H	453660822	453663911	3090	45	0.0651852	0.00296296	0.268995	0.537245	0.434722	0.0279672	0.251933
N0.HOG0007465	HMURINUM.BCC2017.r1.2HG00123800	chr2H	202826191	202834967	8777	30	0.0133333	0.0396465	0.191746	0.678558	0.423792	0.00250333	0.325708
N0.HOG0007468	HMURINUM.BCC2017.r1.5HG00445950	chr5H	454248306	454252470	4165	64	0.0511905	0.0345467	0.170833	0.633094	0.39532	0.0269185	0.301538
N0.HOG0007469	HMURINUM.BCC2017.r1.5HG00445940	chr5H	454240328	454245155	4828	70	0.0661986	0.00707483	0.241716	0.729499	0.429684	0.0240678	0.354372
N0.HOG0007470	HMURINUM.BCC2017.r1.7HG00632310	chr7H	518937603	518942176	4574	133	0.0229144	0.0119048	0.242816	0.598298	0.436174	0.0361467	0.268587
N0.HOG0007471	HMURINUM.BCC2017.r1.7HG00573930	chr7H	115759226	115761369	2144	0	NA	NA	NA	NA	NA	NA	NA
N0.HOG0007472	HMURINUM.BCC2017.r1.5HG00384060	chr5H	88843911	88845778	1868	36	0.021164	0	0.25291	0.606641	0.47556	0.00980021	0.275232
N0.HOG0007475	HMURINUM.BCC2017.r1.4HG00351670	chr4H	439838120	439842564	4445	63	0.0749811	0.00604686	0.228316	0.523649	0.380179	0.0104052	0.265367
N0.HOG0007476	HMURINUM.BCC2017.r1.1HG00070400	chr1H	441502030	441507080	5051	40	0.101245	0.075	0.232381	0.484702	0.26037	0.018971	0.249506
N0.HOG0007485	HMURINUM.BCC2017.r1.6HG00500400	chr6H	183229576	183234128	4553	22	0	0	0.23653	0.606729	0.5	0.00236437	0.283535
N0.HOG0007486	HMURINUM.BCC2017.r1.7HG00621170	chr7H	471137750	471140299	2550	84	0.117024	0.00653236	0.272719	0.638936	0.418318	0.0360115	0.28894
N0.HOG0007487	HMURINUM.BCC2017.r1.6HG00494460	chr6H	139811496	139813564	2069	45	0.154921	0.00592593	0.199495	0.750045	0.427969	0.0154603	0.351564
N0.HOG0007488	HMURINUM.BCC2017.r1.6HG00494820	chr6H	142124240	142127995	3756	51	0.0825253	0	0.310192	0.706558	0.469568	0.0110435	0.299947
N0.HOG0007489	HMURINUM.BCC2017.r1.7HG00620820	chr7H	469267589	469271166	3578	52	0.0446886	0	0.26075	0.304849	0.43309	0.0114579	0.163802
N0.HOG0007491	HMURINUM.BCC2017.r1.7HG00557180	chr7H	39651787	39657119	5333	44	0.087013	0.0225108	0.327339	0.452739	0.356101	0.0142207	0.204644
N0.HOG0007497	HMURINUM.BCC2017.r1.5HG00414820	chr5H	323136289	323141779	5491	76	0.119722	0.0199634	0.202805	0.595879	0.403994	0.0210475	0.305286
N0.HOG0007498	HMURINUM.BCC2017.r1.7HG00557890	chr7H	42165852	42171945	6094	106	0.108805	0.00125786	0.239286	0.679879	0.42736	0.0116451	0.314941
N0.HOG0007503	HMURINUM.BCC2017.r1.1HG00003310	chr1H	11916881	11924701	7821	0	NA	NA	NA	NA	NA	NA	NA
N0.HOG0007504	HMURINUM.BCC2017.r1.1HG00074270	chr1H	454064442	454074211	9770	72	0.0883496	0.0700938	0.268697	0.772602	0.393198	0.00958309	0.346845
N0.HOG0007505	HMURINUM.BCC2017.r1.5HG00423290	chr5H	362022859	362024374	1516	0	NA	NA	NA	NA	NA	NA	NA
N0.HOG0007508	HMURINUM.BCC2017.r1.7HG00596150	chr7H	286578065	286581289	3225	46	0.120995	0.0352657	0.249721	0.576755	0.409285	0.00581883	0.282713
N0.HOG0007509	HMURINUM.BCC2017.r1.4HG00289460	chr4H	854815	859704	4890	104	0.0787687	0.0595814	0.217202	0.550359	0.349774	0.0146318	0.252431
N0.HOG0007510	HMURINUM.BCC2017.r1.2HG00143400	chr2H	378021490	378036881	15392	0	NA	NA	NA	NA	NA	NA	NA
N0.HOG0007511	HMURINUM.BCC2017.r1.2HG00143380	chr2H	377939305	377944497	5193	0	NA	NA	NA	NA	NA	NA	NA
N0.HOG0007513	HMURINUM.BCC2017.r1.2HG00158720	chr2H	459558198	459560001	1804	19	0.0310777	0.0541353	0.32566	0.643073	0.378012	0.00600451	0.257663
N0.HOG0007514	HMURINUM.BCC2017.r1.6HG00516240	chr6H	339068119	339087879	19761	49	0.0110787	0.0206025	0.200538	0.746265	0.442969	0.00304234	0.363507
N0.HOG0007519	HMURINUM.BCC2017.r1.2HG00137540	chr2H	344578066	344581067	3002	9	0.110053	0.0656085	0.262434	0.827842	0.423547	0.0630952	0.341817
N0.HOG0007520	HMURINUM.BCC2017.r1.7HG00634020	chr7H	524091449	524094159	2711	25	0.0362637	0.0807699	0.19622	0.34922	0.266035	0.00455758	0.154831
N0.HOG0007522	HMURINUM.BCC2017.r1.3HG00246340	chr3H	398273697	398278984	5288	115	0.0980824	0.0112629	0.32014	0.612844	0.409643	0.00392061	0.270416
N0.HOG0007523	HMURINUM.BCC2017.r1.1HG00063210	chr1H	407443387	407449143	5757	63	0.0698825	0.0494069	0.196884	0.558843	0.405533	0.0188182	0.256628
N0.HOG0007524	HMURINUM.BCC2017.r1.1HG00052690	chr1H	362694221	362704142	9922	90	0.207565	0.0853236	0.221347	0.462859	0.272808	0.0203264	0.188123
N0.HOG0007525	HMURINUM.BCC2017.r1.3HG00251070	chr3H	423087154	423090777	3624	0	NA	NA	NA	NA	NA	NA	NA
N0.HOG0007526	HMURINUM.BCC2017.r1.3HG00255770	chr3H	450106960	450109409	2450	0	NA	NA	NA	NA	NA	NA	NA
N0.HOG0007527	HMURINUM.BCC2017.r1.1HG00052240	chr1H	359821762	359823978	2217	0	NA	NA	NA	NA	NA	NA	NA
N0.HOG0007530	HMURINUM.BCC2017.r1.3HG00258960	chr3H	466594762	466599702	4941	91	0.0443908	0.0164312	0.269372	0.605059	0.398739	0.00522701	0.272602
N0.HOG0007531	HMURINUM.BCC2017.r1.1HG00059710	chr1H	393720580	393725391	4812	42	0.0430839	0.0263039	0.258922	0.59538	0.449446	0.0143935	0.356766
N0.HOG0007533	HMURINUM.BCC2017.r1.3HG00252830	chr3H	433738671	433740418	1748	78	0.0161172	0.0232131	0.184193	0.699032	0.469399	0.00282429	0.334944
N0.HOG0007536	HMURINUM.BCC2017.r1.1HG00078090	chr1H	467913610	467915343	1734	51	0.107563	0.043324	0.132515	0.822873	0.411513	0.0217743	0.380027
N0.HOG0007542	HMURINUM.BCC2017.r1.3HG00247850	chr3H	406864450	406877553	13104	10	0	0	0.241905	0.819048	0.5	0.0027524	0.375552
N0.HOG0007543	HMURINUM.BCC2017.r1.7HG00553160	chr7H	24475677	24476087	411	0	NA	NA	NA	NA	NA	NA	NA
N0.HOG0007548	HMURINUM.BCC2017.r1.6HG00512460	chr6H	314038265	314082641	44377	82	0.0768159	0.0395897	0.313223	0.693383	0.396742	0.00579988	0.296406
N0.HOG0007549	HMURINUM.BCC2017.r1.1HG00079110	chr1H	470735586	470756967	21382	103	0.167798	0.0885594	0.333175	0.448231	0.295579	0.032525	0.180251
N0.HOG0007550	HMURINUM.BCC2017.r1.7HG00556250	chr7H	35861613	35864057	2445	0	NA	NA	NA	NA	NA	NA	NA
N0.HOG0007552	HMURINUM.BCC2017.r1.6HG00536700	chr6H	442468848	442469231	384	21	0.0489796	0.0251177	0.295413	0.828149	0.483686	0.0172614	0.385295
N0.HOG0007553	HMURINUM.BCC2017.r1.6HG00467340	chr6H	11500885	11521058	20174	0	NA	NA	NA	NA	NA	NA	NA
N0.HOG0007561	HMURINUM.BCC2017.r1.6HG00476110	chr6H	36863064	36865618	2555	63	0.0560503	0.0875696	0.18446	0.646588	0.379482	0.0121973	0.304565
N0.HOG0007562	HMURINUM.BCC2017.r1.5HG00380240	chr5H	67835048	67839904	4857	44	0.00606061	0.0155844	0.251798	0.475594	0.460204	0.00462008	0.229642
N0.HOG0007570	HMURINUM.BCC2017.r1.2HG00183210	chr2H	557042691	557047308	4618	0	NA	NA	NA	NA	NA	NA	NA
N0.HOG0007582	HMURINUM.BCC2017.r1.3HG00259430	chr3H	468999931	469001097	1167	0	NA	NA	NA	NA	NA	NA	NA
N0.HOG0007583	HMURINUM.BCC2017.r1.4HG00310360	chr4H	102502751	102506668	3918	0	NA	NA	NA	NA	NA	NA	NA
N0.HOG0007609	HMURINUM.BCC2017.r1.5HG00388310	chr5H	126629377	126631666	2290	25	0	0	0.28419	0.90691	0.5	0.00545429	0.412538
N0.HOG0007610	HMURINUM.BCC2017.r1.2HG00108090	chr2H	97646799	97649963	3165	46	0.0811594	0.0711462	0.224176	0.549275	0.360959	0.0107269	0.240022
N0.HOG0007611	HMURINUM.BCC2017.r1.5HG00437630	chr5H	420400883	420405956	5074	36	0.00890313	0.0429725	0.286956	0.397163	0.418325	0.0113744	0.179137
N0.HOG0007612	HMURINUM.BCC2017.r1.5HG00375670	chr5H	35605742	35607985	2244	0	NA	NA	NA	NA	NA	NA	NA
N0.HOG0007616	HMURINUM.BCC2017.r1.3HG00229090	chr3H	281543375	281546956	3582	77	0.0184768	0	0.217687	0.474646	0.461632	0.00542092	0.249474
N0.HOG0007618	HMURINUM.BCC2017.r1.4HG00363080	chr4H	483167433	483172198	4766	88	0.0486971	0.0727273	0.187754	0.649568	0.394559	0.0058357	0.298013
N0.HOG0007623	HMURINUM.BCC2017.r1.5HG00451300	chr5H	478227911	478230957	3047	45	0.0338624	0.0118519	0.156402	0.600051	0.446228	0.0539528	0.275115
N0.HOG0007624	HMURINUM.BCC2017.r1.4HG00358920	chr4H	468738227	468739708	1482	0	NA	NA	NA	NA	NA	NA	NA
N0.HOG0007625	HMURINUM.BCC2017.r1.7HG00562800	chr7H	59953736	59955680	1945	0	NA	NA	NA	NA	NA	NA	NA
N0.HOG0007626	HMURINUM.BCC2017.r1.7HG00574470	chr7H	119017734	119025440	7707	55	0.0173693	0.0242424	0.214612	0.62592	0.442259	0.0192082	0.273929
N0.HOG0007627	HMURINUM.BCC2017.r1.6HG00527080	chr6H	402118080	402125882	7803	66	0.0894661	0	0.194084	0.770857	0.44109	0.00563986	0.380887
N0.HOG0007629	HMURINUM.BCC2017.r1.5HG00438900	chr5H	425519048	425522869	3822	72	0.0713065	0.0333333	0.289153	0.636831	0.398981	0.0290311	0.277993
N0.HOG0007630	HMURINUM.BCC2017.r1.2HG00087250	chr2H	20760857	20773657	12801	138	0.144103	0.0179328	0.280896	0.489295	0.353561	0.00866469	0.217912
N0.HOG0007634	HMURINUM.BCC2017.r1.5HG00385120	chr5H	97355955	97356194	240	0	NA	NA	NA	NA	NA	NA	NA
N0.HOG0007635	HMURINUM.BCC2017.r1.7HG00565440	chr7H	70661530	70664346	2817	0	NA	NA	NA	NA	NA	NA	NA
N0.HOG0007636	HMURINUM.BCC2017.r1.6HG00536840	chr6H	442859384	442863718	4335	44	0.106127	0.104557	0.203297	0.3722	0.339123	0.00684012	0.163794
N0.HOG0007641	HMURINUM.BCC2017.r1.7HG00625050	chr7H	488131021	488133683	2663	69	0.0436346	0.0336784	0.378712	0.707618	0.459105	0.00913112	0.293221
N0.HOG0007643	HMURINUM.BCC2017.r1.2HG00130180	chr2H	286958164	286960892	2729	0	NA	NA	NA	NA	NA	NA	NA
N0.HOG0007644	HMURINUM.BCC2017.r1.5HG00443060	chr5H	442322623	442325482	2860	155	0.0705707	0.0406995	0.216732	0.529385	0.400911	0.0569499	0.234588
N0.HOG0007648	HMURINUM.BCC2017.r1.3HG00254650	chr3H	444371666	444377401	5736	69	0.0149068	0.00966184	0.26673	0.56715	0.424696	0.00565456	0.273506
N0.HOG0007649	HMURINUM.BCC2017.r1.4HG00329870	chr4H	313149217	313153006	3790	0	NA	NA	NA	NA	NA	NA	NA
N0.HOG0007650	HMURINUM.BCC2017.r1.7HG00634780	chr7H	525812918	525818526	5609	70	0.0342857	0.0436735	0.288006	0.56386	0.416547	0.0105024	0.23703
N0.HOG0007651	HMURINUM.BCC2017.r1.6HG00491910	chr6H	122451015	122458151	7137	28	0.0176871	0	0.286499	0.486884	0.46879	0.00434611	0.23547
N0.HOG0007654	HMURINUM.BCC2017.r1.6HG00499830	chr6H	177538812	177540386	1575	0	NA	NA	NA	NA	NA	NA	NA
N0.HOG0007655	HMURINUM.BCC2017.r1.7HG00613110	chr7H	423238634	423242551	3918	74	0.116117	0.0140712	0.261024	0.445291	0.304098	0.0120082	0.220008
N0.HOG0007661	HMURINUM.BCC2017.r1.4HG00306600	chr4H	79058388	79065025	6638	14	0.0353741	0.405499	0.287118	0.361658	0.165632	0.0355134	0.0731992
N0.HOG0007662	HMURINUM.BCC2017.r1.5HG00393910	chr5H	190354130	190359096	4967	75	0.00355556	0.00914286	0.25304	0.664279	0.491116	0.00618657	0.299116
N0.HOG0007669	HMURINUM.BCC2017.r1.5HG00423340	chr5H	362073133	362077252	4120	55	0.125794	0.0132734	0.231395	0.610414	0.401731	0.0328203	0.268065
N0.HOG0007676	HMURINUM.BCC2017.r1.6HG00508090	chr6H	283176477	283185994	9518	30	0.055873	0	0.17692	0.827207	0.433601	0.00308225	0.407578
N0.HOG0007677	HMURINUM.BCC2017.r1.2HG00146540	chr2H	395153223	395157161	3939	98	0.0890932	0.0320799	0.343821	0.444393	0.352626	0.00652616	0.186442
N0.HOG0007679	HMURINUM.BCC2017.r1.2HG00176260	chr2H	531189499	531195550	6052	25	0.0424615	0.0213919	0.253978	0.607709	0.446958	0.00584585	0.267374
N0.HOG0007680	HMURINUM.BCC2017.r1.6HG00490460	chr6H	112947529	112948398	870	0	NA	NA	NA	NA	NA	NA	NA
N0.HOG0007684	HMURINUM.BCC2017.r1.2HG00154640	chr2H	434664197	434668852	4656	66	0.023088	0.0311688	0.231635	0.569744	0.453841	0.00527299	0.266406
N0.HOG0007685	HMURINUM.BCC2017.r1.1HG00035890	chr1H	264809878	264817998	8121	72	0.0865079	0.0130952	0.25696	0.711225	0.440959	0.0438054	0.330486
N0.HOG0007686	HMURINUM.BCC2017.r1.1HG00054860	chr1H	373024077	373024954	878	0	NA	NA	NA	NA	NA	NA	NA
N0.HOG0007687	HMURINUM.BCC2017.r1.3HG00253540	chr3H	438576641	438577836	1196	0	NA	NA	NA	NA	NA	NA	NA
N0.HOG0007688	HMURINUM.BCC2017.r1.3HG00211410	chr3H	111074019	111076375	2357	0	NA	NA	NA	NA	NA	NA	NA
N0.HOG0007689	HMURINUM.BCC2017.r1.1HG00052790	chr1H	362994452	362997032	2581	41	0.0937729	0.014423	0.255374	0.491874	0.416612	0.0120055	0.21189
N0.HOG0007692	HMURINUM.BCC2017.r1.1HG00069010	chr1H	436951454	436960673	9220	117	0.043142	0.0234161	0.272527	0.462329	0.386533	0.0197774	0.209388
N0.HOG0007693	HMURINUM.BCC2017.r1.3HG00244700	chr3H	388722095	388730995	8901	118	0.098212	0.00130378	0.324766	0.654684	0.414755	0.00785258	0.286267
N0.HOG0007694	HMURINUM.BCC2017.r1.3HG00243460	chr3H	383401846	383403379	1534	48	0.0539683	0.00277778	0.245635	0.281657	0.304591	0.00359308	0.136922
N0.HOG0007695	HMURINUM.BCC2017.r1.1HG00067820	chr1H	426824797	426826076	1280	56	0.0892465	0.0047619	0.257561	0.651589	0.423422	0.00673858	0.304634
N0.HOG0007696	HMURINUM.BCC2017.r1.1HG00056850	chr1H	381037816	381049709	11894	170	0.102361	0.014415	0.222504	0.570572	0.410676	0.0236167	0.269663
N0.HOG0007697	HMURINUM.BCC2017.r1.3HG00262180	chr3H	480697364	480710240	12877	75	0.104327	0.0108571	0.268239	0.52921	0.385959	0.00772908	0.233695
N0.HOG0007698	HMURINUM.BCC2017.r1.3HG00233220	chr3H	319757270	319764561	7292	4	0	0	0.290909	0	NA	0.00516273	0.00516273
N0.HOG0007699	HMURINUM.BCC2017.r1.1HG00079350	chr1H	471334306	471338079	3774	22	0.0868515	0.0757576	0.144522	0.197593	0.113054	0.0172575	0.128948
N0.HOG0007701	HMURINUM.BCC2017.r1.3HG00235640	chr3H	335685144	335689287	4144	55	0.0889777	0	0.280293	0.656487	0.40956	0.0029906	0.314585
N0.HOG0007702	HMURINUM.BCC2017.r1.1HG00077240	chr1H	464355105	464359481	4377	71	0.114635	0.0405665	0.200506	0.574939	0.342746	0.0134257	0.282537
N0.HOG0007703	HMURINUM.BCC2017.r1.3HG00234700	chr3H	327917472	327918336	865	0	NA	NA	NA	NA	NA	NA	NA
N0.HOG0007704	HMURINUM.BCC2017.r1.1HG00078710	chr1H	469614986	469616034	1049	38	0.0110276	0.0313283	0.262136	0.592583	0.410654	0.0118654	0.2712
N0.HOG0007705	HMURINUM.BCC2017.r1.1HG00070050	chr1H	440507840	440518286	10447	96	0.0707418	0.00555556	0.323535	0.54465	0.404283	0.0121365	0.23864
N0.HOG0007706	HMURINUM.BCC2017.r1.3HG00240210	chr3H	365320923	365333970	13048	55	0.126853	0.0462338	0.277589	0.550642	0.361368	0.00380646	0.25389
N0.HOG0007708	HMURINUM.BCC2017.r1.3HG00257020	chr3H	454606556	454618118	11563	82	0.0236934	0.00929152	0.211891	0.650213	0.467202	0.00480051	0.308937
N0.HOG0007709	HMURINUM.BCC2017.r1.1HG00060830	chr1H	399531446	399536220	4775	51	0.157836	0.0123249	0.279049	0.450296	0.354045	0.00715972	0.220509
N0.HOG0007712	HMURINUM.BCC2017.r1.3HG00261620	chr3H	478205581	478211691	6111	43	0.0513843	0.0318937	0.253088	0.678879	0.454852	0.0102824	0.302369
N0.HOG0007713	HMURINUM.BCC2017.r1.1HG00057740	chr1H	384741992	384746917	4926	46	0.073706	0.0871013	0.238127	0.38276	0.338707	0.00815745	0.154018
N0.HOG0007714	HMURINUM.BCC2017.r1.3HG00248200	chr3H	408932643	408942294	9652	51	0.0153128	0.0104575	0.173669	0.732233	0.442657	0.00473419	0.367011
N0.HOG0007715	HMURINUM.BCC2017.r1.1HG00063740	chr1H	409589374	409594440	5067	10	0.0777778	0.05	0.32	0.117051	0.113179	0.004999	0.0197263
N0.HOG0007717	HMURINUM.BCC2017.r1.3HG00240840	chr3H	367856984	367863920	6937	6	0	0	0.0444444	0	NA	0.00236967	0.00236967
N0.HOG0007718	HMURINUM.BCC2017.r1.1HG00065340	chr1H	416693500	416700287	6788	117	0.133883	0.0381116	0.21308	0.356462	0.319491	0.0142108	0.179568
N0.HOG0007720	HMURINUM.BCC2017.r1.3HG00245260	chr3H	392278831	392286659	7829	47	0.0376234	0	0.275855	0.640042	0.452901	0.00386692	0.296735
N0.HOG0007721	HMURINUM.BCC2017.r1.1HG00062030	chr1H	403700658	403712381	11724	80	0.100495	0.0225	0.280824	0.607687	0.349287	0.00813176	0.297962
N0.HOG0007723	HMURINUM.BCC2017.r1.3HG00259770	chr3H	470849098	470854186	5089	34	0	0.0325792	0.286576	0.717032	0.43039	0.00507924	0.300522
N0.HOG0007728	HMURINUM.BCC2017.r1.7HG00594820	chr7H	269436247	269487283	51037	16	0.116667	0.093254	0.261905	0.121316	0.0636116	0.00628571	0.0125013
N0.HOG0007729	HMURINUM.BCC2017.r1.6HG00533840	chr6H	432828120	432835559	7440	95	0.0384654	0.0199267	0.23316	0.613956	0.420059	0.00975428	0.304231
N0.HOG0007749	HMURINUM.BCC2017.r1.3HG00254000	chr3H	440531512	440532087	576	0	NA	NA	NA	NA	NA	NA	NA
N0.HOG0007757	HMURINUM.BCC2017.r1.6HG00512470	chr6H	314055697	314056378	682	0	NA	NA	NA	NA	NA	NA	NA
N0.HOG0007759	HMURINUM.BCC2017.r1.4HG00362020	chr4H	479961704	479965096	3393	0	NA	NA	NA	NA	NA	NA	NA
N0.HOG0007772	HMURINUM.BCC2017.r1.5HG00450100	chr5H	473907381	473912678	5298	95	0.00561404	0.0184461	0.226435	0.516878	0.469003	0.00822283	0.237613
N0.HOG0007773	HMURINUM.BCC2017.r1.2HG00128030	chr2H	261152053	261174118	22066	52	0.0230769	0.0161172	0.253564	0.715773	0.45587	0.00459758	0.331671
N0.HOG0007775	HMURINUM.BCC2017.r1.6HG00527160	chr6H	402862258	402869000	6743	0	NA	NA	NA	NA	NA	NA	NA
N0.HOG0007776	HMURINUM.BCC2017.r1.5HG00455140	chr5H	491335469	491339658	4190	0	NA	NA	NA	NA	NA	NA	NA
N0.HOG0007777	HMURINUM.BCC2017.r1.2HG00101280	chr2H	68294748	68300379	5632	78	0.10619	0.0184559	0.246154	0.566183	0.41817	0.0107361	0.243365
N0.HOG0007778	HMURINUM.BCC2017.r1.4HG00326050	chr4H	269299230	269304011	4782	38	0.0175439	0	0.18263	0.728214	0.485496	0.00330989	0.354352
N0.HOG0007779	HMURINUM.BCC2017.r1.5HG00446510	chr5H	455806294	455810228	3935	80	0.158141	0.0166667	0.32511	0.581574	0.399421	0.0139375	0.246768
N0.HOG0007780	HMURINUM.BCC2017.r1.2HG00123650	chr2H	201345927	201373609	27683	34	0.00392157	0.132213	0.147899	0.521314	0.469421	0.00254714	0.285287
N0.HOG0007785	HMURINUM.BCC2017.r1.7HG00613580	chr7H	426104443	426110068	5626	137	0.0483303	0.0208551	0.276289	0.825475	0.462785	0.0342097	0.362
N0.HOG0007786	HMURINUM.BCC2017.r1.6HG00499380	chr6H	174063163	174068037	4875	45	0.00296296	0.0177778	0.30188	0.766035	0.460407	0.00480307	0.329674
N0.HOG0007788	HMURINUM.BCC2017.r1.5HG00380550	chr5H	69373205	69380253	7049	53	0.0601977	0.0114351	0.276287	0.603924	0.44539	0.00655393	0.308635
N0.HOG0007789	HMURINUM.BCC2017.r1.4HG00300920	chr4H	47209073	47215831	6759	0	NA	NA	NA	NA	NA	NA	NA
N0.HOG0007792	HMURINUM.BCC2017.r1.6HG00487670	chr6H	94849997	94857341	7345	53	0.0406034	0.0498571	0.185728	0.478314	0.375624	0.00307348	0.266198
N0.HOG0007793	HMURINUM.BCC2017.r1.7HG00628080	chr7H	501732978	501737513	4536	79	0.0796996	0.0163625	0.35329	0.457477	0.365071	0.0220575	0.198862
N0.HOG0007794	HMURINUM.BCC2017.r1.7HG00578880	chr7H	147444880	147458519	13640	107	0.00961282	0.0907329	0.190517	0.652732	0.408543	0.00245698	0.293817
N0.HOG0007797	HMURINUM.BCC2017.r1.1HG00035590	chr1H	262673110	262674110	1001	8	0.128205	0	0.0178571	0.115942	0.248062	0.230504	0.000660502
N0.HOG0007799	HMURINUM.BCC2017.r1.3HG00263050	chr3H	484999356	485006192	6837	117	0.0559617	0.00507641	0.233794	0.59451	0.400338	0.00456495	0.295653
N0.HOG0007802	HMURINUM.BCC2017.r1.2HG00108710	chr2H	101031060	101036471	5412	27	0.101587	0.0451499	0.201872	0.804311	0.435071	0.0245495	0.362884
N0.HOG0007803	HMURINUM.BCC2017.r1.7HG00569770	chr7H	92026931	92032163	5233	47	0.0300636	0.0453901	0.289689	0.659719	0.429503	0.0343068	0.300372
N0.HOG0007804	HMURINUM.BCC2017.r1.5HG00368300	chr5H	5616697	5621695	4999	96	0.0720238	0.0398428	0.208135	0.554957	0.414374	0.00756591	0.280368
N0.HOG0007805	HMURINUM.BCC2017.r1.4HG00294150	chr4H	17455565	17461222	5658	40	0.0547619	0.0425	0.245092	0.381896	0.377785	0.0066789	0.208509
N0.HOG0007807	HMURINUM.BCC2017.r1.4HG00335740	chr4H	352165414	352168908	3495	42	0.0831668	0.0163265	0.339944	0.74172	0.472192	0.00561021	0.33366
N0.HOG0007808	HMURINUM.BCC2017.r1.2HG00094470	chr2H	42303620	42307455	3836	182	0.0428685	0.0708154	0.191853	0.625829	0.412285	0.0287304	0.28788
N0.HOG0007809	HMURINUM.BCC2017.r1.7HG00580290	chr7H	154944930	154948382	3453	67	0.0039801	0.0039801	0.277647	0.544265	0.450263	0.00378551	0.245935
N0.HOG0007810	HMURINUM.BCC2017.r1.6HG00522860	chr6H	379670451	379674988	4538	66	0.0717505	0.014911	0.306893	0.604586	0.432069	0.0100723	0.253363
N0.HOG0007812	HMURINUM.BCC2017.r1.6HG00495090	chr6H	144810227	144819206	8980	23	0.00724638	0.0210804	0.22029	0.0180312	0.00810296	0.00229474	0.00300399
N0.HOG0007813	HMURINUM.BCC2017.r1.7HG00619860	chr7H	464076890	464086373	9484	151	0.0397351	0.00264901	0.250448	0.696083	0.467457	0.00931148	0.315667
N0.HOG0007818	HMURINUM.BCC2017.r1.4HG00344060	chr4H	400227897	400230667	2771	71	0.0993861	0.0490162	0.18413	0.639792	0.380046	0.0137722	0.300939
N0.HOG0007821	HMURINUM.BCC2017.r1.5HG00395010	chr5H	199714343	199721652	7310	38	0.0215539	0	0.244631	0.568399	0.430065	0.00504003	0.298453
N0.HOG0007822	HMURINUM.BCC2017.r1.4HG00307750	chr4H	84914698	84918338	3641	50	0	0.0195758	0.259502	0.538825	0.461004	0.0033331	0.237265
N0.HOG0007825	HMURINUM.BCC2017.r1.3HG00244430	chr3H	387471526	387475498	3973	32	0.126511	0.0607143	0.298653	0.52729	0.383439	0.0115565	0.223445
N0.HOG0007827	HMURINUM.BCC2017.r1.1HG00068820	chr1H	436409331	436412248	2918	36	0.0444444	0.0137566	0.201018	0.637775	0.45533	0.00877396	0.301538
N0.HOG0007834	HMURINUM.BCC2017.r1.5HG00391170	chr5H	165472545	165477533	4989	50	0.0365714	0.0135238	0.249714	0.560166	0.440465	0.00816997	0.240654
N0.HOG0007835	HMURINUM.BCC2017.r1.4HG00307110	chr4H	81968280	81972790	4511	46	0	0	0.230578	0.696982	0.5	0.00231561	0.318537
N0.HOG0007841	HMURINUM.BCC2017.r1.3HG00244580	chr3H	388299023	388301318	2296	79	0.134672	0.00180832	0.400846	0.565468	0.388004	0.0116223	0.232534
N0.HOG0007848	HMURINUM.BCC2017.r1.6HG00518960	chr6H	357335561	357339666	4106	0	NA	NA	NA	NA	NA	NA	NA
N0.HOG0007849	HMURINUM.BCC2017.r1.2HG00165010	chr2H	485766375	485771516	5142	0	NA	NA	NA	NA	NA	NA	NA
N0.HOG0007851	HMURINUM.BCC2017.r1.2HG00159490	chr2H	462742175	462746350	4176	74	0.0416097	0.0136422	0.227329	0.544665	0.430778	0.00845693	0.257412
N0.HOG0007852	HMURINUM.BCC2017.r1.6HG00515430	chr6H	331825998	331827014	1017	0	NA	NA	NA	NA	NA	NA	NA
N0.HOG0007856	HMURINUM.BCC2017.r1.7HG00607240	chr7H	389273553	389278243	4691	0	NA	NA	NA	NA	NA	NA	NA
N0.HOG0007860	HMURINUM.BCC2017.r1.2HG00135810	chr2H	324565785	324579754	13970	0	NA	NA	NA	NA	NA	NA	NA
N0.HOG0007861	HMURINUM.BCC2017.r1.3HG00270840	chr3H	520869833	520871995	2163	85	0.116647	0.00313725	0.228434	0.624347	0.395649	0.00603376	0.294029
N0.HOG0007863	HMURINUM.BCC2017.r1.1HG00007330	chr1H	27718926	27731693	12768	267	0.0868955	0.0345466	0.22732	0.425703	0.33158	0.00567764	0.200294
N0.HOG0007868	HMURINUM.BCC2017.r1.1HG00018090	chr1H	88266076	88274417	8342	63	0.0656085	0.0180941	0.294075	0.615397	0.419206	0.034632	0.277076
N0.HOG0007870	HMURINUM.BCC2017.r1.3HG00243610	chr3H	383984401	383987521	3121	56	0.0870142	0.0306457	0.177786	0.480793	0.394249	0.00815103	0.31097
N0.HOG0007871	HMURINUM.BCC2017.r1.1HG00068010	chr1H	427327120	427331688	4569	62	0.149616	0.0829966	0.177573	0.500776	0.335195	0.01775	0.229859
N0.HOG0007874	HMURINUM.BCC2017.r1.3HG00241690	chr3H	372456076	372462112	6037	31	0.195392	0.0303202	0.249179	0.634589	0.310417	0.00553592	0.311677
N0.HOG0007875	HMURINUM.BCC2017.r1.1HG00065930	chr1H	419360744	419365148	4405	60	0.137985	0	0.241136	0.757747	0.424703	0.0212044	0.332422
N0.HOG0007876	HMURINUM.BCC2017.r1.3HG00237530	chr3H	347919900	347922870	2971	75	0.0197509	0.0152381	0.215092	0.688679	0.444901	0.00921478	0.355139
N0.HOG0007877	HMURINUM.BCC2017.r1.1HG00075710	chr1H	458840674	458842513	1840	22	0.211422	0.0604618	0.21655	0.659239	0.347485	0.00363559	0.313894
N0.HOG0007879	HMURINUM.BCC2017.r1.3HG00237820	chr3H	349652489	349657823	5335	0	NA	NA	NA	NA	NA	NA	NA
N0.HOG0007881	HMURINUM.BCC2017.r1.1HG00060600	chr1H	398619071	398625170	6100	51	0.0690081	0.00522876	0.309847	0.731357	0.428433	0.00507336	0.316427
N0.HOG0007882	HMURINUM.BCC2017.r1.3HG00195920	chr3H	29011559	29016944	5386	57	0.0393162	0.0287942	0.273196	0.536191	0.407112	0.0204326	0.249682
N0.HOG0007884	HMURINUM.BCC2017.r1.6HG00488090	chr6H	97598735	97601962	3228	101	0.0256483	0.0388496	0.231741	0.604291	0.408483	0.00442905	0.278313
N0.HOG0007885	HMURINUM.BCC2017.r1.3HG00255460	chr3H	447870579	447873513	2935	88	0.0030303	0.00909091	0.293198	0.569348	0.46393	0.00395819	0.245073
N0.HOG0007886	HMURINUM.BCC2017.r1.1HG00055150	chr1H	373916429	373918076	1648	35	0.0620408	0	0.221413	0.521603	0.456741	0.0160039	0.230882
N0.HOG0007887	HMURINUM.BCC2017.r1.3HG00253990	chr3H	440513651	440515745	2095	71	0.00751174	0.0464118	0.252441	0.65271	0.43788	0.00323387	0.295593
N0.HOG0007888	HMURINUM.BCC2017.r1.1HG00050980	chr1H	353109047	353109598	552	0	NA	NA	NA	NA	NA	NA	NA
N0.HOG0007889	HMURINUM.BCC2017.r1.3HG00264720	chr3H	491705835	491706533	699	0	NA	NA	NA	NA	NA	NA	NA
N0.HOG0007891	HMURINUM.BCC2017.r1.3HG00260880	chr3H	475395541	475397673	2133	25	0.193524	0.0899048	0.253714	0.698851	0.318152	0.0115669	0.320237
N0.HOG0007892	HMURINUM.BCC2017.r1.1HG00058480	chr1H	387729775	387732211	2437	31	0.0866596	0.0540707	0.277727	0.440172	0.349458	0.00863239	0.199385
N0.HOG0007894	HMURINUM.BCC2017.r1.1HG00024070	chr1H	148353363	148358393	5031	38	0.0401003	0.0105263	0.250627	0.622753	0.430028	0.0135576	0.307969
N0.HOG0007895	HMURINUM.BCC2017.r1.3HG00201520	chr3H	51384280	51388729	4450	47	0.0421635	0.0656535	0.221682	0.337232	0.410054	0.00612349	0.141235
N0.HOG0007897	HMURINUM.BCC2017.r1.3HG00275730	chr3H	537308920	537316176	7257	116	0.0598396	0.0342912	0.225351	0.580188	0.388346	0.00839219	0.257146
N0.HOG0007898	HMURINUM.BCC2017.r1.1HG00044990	chr1H	320014768	320023708	8941	71	0.0706186	0.0109262	0.292462	0.644282	0.435439	0.0209344	0.276133
N0.HOG0007900	HMURINUM.BCC2017.r1.3HG00241700	chr3H	372464738	372465417	680	0	NA	NA	NA	NA	NA	NA	NA
N0.HOG0007903	HMURINUM.BCC2017.r1.1HG00012650	chr1H	48771972	48774918	2947	16	0.117857	0.0724893	0.409524	0.416802	0.309422	0.0218422	0.160707
N0.HOG0007904	HMURINUM.BCC2017.r1.2HG00148250	chr2H	405392480	405403496	11017	21	0.0837956	0	0.250968	0.363319	0.425174	0.0156313	0.17112
N0.HOG0007915	HMURINUM.BCC2017.r1.5HG00371250	chr5H	16786457	16793362	6906	0	NA	NA	NA	NA	NA	NA	NA
N0.HOG0007927	HMURINUM.BCC2017.r1.7HG00623180	chr7H	480957559	480959781	2223	0	NA	NA	NA	NA	NA	NA	NA
N0.HOG0007930	HMURINUM.BCC2017.r1.2HG00124320	chr2H	211892599	211894228	1630	0	NA	NA	NA	NA	NA	NA	NA
N0.HOG0007960	HMURINUM.BCC2017.r1.4HG00297490	chr4H	31324188	31327288	3101	0	NA	NA	NA	NA	NA	NA	NA
N0.HOG0007961	HMURINUM.BCC2017.r1.1HG00080000	chr1H	473620542	473623288	2747	0	NA	NA	NA	NA	NA	NA	NA
N0.HOG0007962	HMURINUM.BCC2017.r1.6HG00492240	chr6H	124552056	124555356	3301	42	0.0403628	0.0126984	0.242351	0.548657	0.416925	0.0214717	0.245912
N0.HOG0007963	HMURINUM.BCC2017.r1.7HG00633930	chr7H	523655578	523659983	4406	57	0.0495084	0.0404344	0.209023	0.640531	0.413864	0.0229318	0.282345
N0.HOG0007973	HMURINUM.BCC2017.r1.7HG00623590	chr7H	482022409	482032098	9690	16	0	0.0166667	0.0846237	0.593693	0.453041	0.00259221	0.432986
N0.HOG0007974	HMURINUM.BCC2017.r1.6HG00483940	chr6H	72182459	72191531	9073	134	0.0625882	0.0171523	0.236061	0.498301	0.423163	0.00426111	0.235113
N0.HOG0007976	HMURINUM.BCC2017.r1.6HG00524310	chr6H	386434832	386440741	5910	99	0.0165464	0	0.300307	0.750625	0.482794	0.00492166	0.329398
N0.HOG0007977	HMURINUM.BCC2017.r1.7HG00577950	chr7H	141679539	141684994	5456	55	0.012987	0	0.227896	0.681741	0.47404	0.00473506	0.426572
N0.HOG0007981	HMURINUM.BCC2017.r1.3HG00261050	chr3H	476160216	476164310	4095	68	0.051239	0.0663219	0.220212	0.531155	0.388404	0.00700422	0.268153
N0.HOG0007982	HMURINUM.BCC2017.r1.4HG00348100	chr4H	421568383	421571185	2803	76	0.191884	0.022276	0.367496	0.649844	0.379503	0.0186474	0.248613
N0.HOG0007983	HMURINUM.BCC2017.r1.4HG00348070	chr4H	421422695	421425006	2312	81	0.1115	0	0.292434	0.612615	0.405666	0.0251881	0.259484
N0.HOG0007984	HMURINUM.BCC2017.r1.1HG00052570	chr1H	361983129	361992457	9329	37	0.0267696	0	0.347946	0.583498	0.491172	0.004857	0.2506
N0.HOG0007985	HMURINUM.BCC2017.r1.3HG00250950	chr3H	422669229	422674570	5342	55	0.0872194	0.0216713	0.197935	0.599239	0.389537	0.00576015	0.295592
N0.HOG0007988	HMURINUM.BCC2017.r1.4HG00299530	chr4H	41365128	41368140	3013	38	0.00350877	0.0137427	0.308059	0.725681	0.458266	0.00425577	0.313513
N0.HOG0007989	HMURINUM.BCC2017.r1.4HG00350900	chr4H	435807715	435811704	3990	34	0.0402499	0.00840336	0.329943	0.686342	0.424633	0.00529322	0.303518
N0.HOG0007992	HMURINUM.BCC2017.r1.2HG00110350	chr2H	109358632	109361106	2475	44	0.0121212	0.0238095	0.157143	0.649565	0.472637	0.0023139	0.313912
N0.HOG0007993	HMURINUM.BCC2017.r1.7HG00593420	chr7H	256199710	256202087	2378	52	0.126162	0.00549451	0.154551	0.454657	0.360836	0.00736172	0.258976
N0.HOG0007995	HMURINUM.BCC2017.r1.6HG00524590	chr6H	387217633	387220394	2762	33	0.142802	0.00808081	0.277633	0.645117	0.405731	0.00885956	0.265037
N0.HOG0007996	HMURINUM.BCC2017.r1.4HG00347630	chr4H	419493969	419498497	4529	29	0.0299356	0.0170772	0.234584	0.544471	0.438698	0.0177401	0.27761
N0.HOG0007997	HMURINUM.BCC2017.r1.4HG00345410	chr4H	407914883	407920339	5457	0	NA	NA	NA	NA	NA	NA	NA
N0.HOG0007998	HMURINUM.BCC2017.r1.7HG00614960	chr7H	434318225	434323616	5392	0	NA	NA	NA	NA	NA	NA	NA
N0.HOG0007999	HMURINUM.BCC2017.r1.4HG00346280	chr4H	411615768	411618588	2821	0	NA	NA	NA	NA	NA	NA	NA
N0.HOG0008000	HMURINUM.BCC2017.r1.6HG00494080	chr6H	136595455	136600413	4959	42	0.0455259	0.0180708	0.244287	0.795335	0.42624	0.00460941	0.376189
N0.HOG0008001	HMURINUM.BCC2017.r1.7HG00617020	chr7H	447491464	447496808	5345	97	0.0694158	0.0106038	0.211389	0.567706	0.437937	0.00728577	0.275791
N0.HOG0008003	HMURINUM.BCC2017.r1.4HG00352820	chr4H	445325420	445333221	7802	226	0.0214075	0.0187445	0.188087	0.709451	0.459018	0.00534672	0.34304
N0.HOG0008004	HMURINUM.BCC2017.r1.7HG00612580	chr7H	419687932	419701444	13513	76	0.0303258	0.0300353	0.235589	0.437002	0.423286	0.0214481	0.204832
N0.HOG0008005	HMURINUM.BCC2017.r1.6HG00497610	chr6H	160906892	160914615	7724	0	NA	NA	NA	NA	NA	NA	NA
N0.HOG0008007	HMURINUM.BCC2017.r1.1HG00037110	chr1H	272568086	272569289	1204	47	0.0945211	0.0113475	0.216756	0.373043	0.306984	0.0275625	0.177461
N0.HOG0008009	HMURINUM.BCC2017.r1.4HG00330580	chr4H	316987540	316994660	7121	53	0.014735	0.03531	0.261345	0.674731	0.452306	0.0118949	0.310633
N0.HOG0008010	HMURINUM.BCC2017.r1.2HG00098150	chr2H	55733840	55738109	4270	86	0.0642474	0.0435642	0.256351	0.511436	0.346883	0.00375425	0.214139
N0.HOG0008011	HMURINUM.BCC2017.r1.6HG00492860	chr6H	130074920	130075369	450	9	0.0805861	0	0.313228	0.84302	0.449837	0.00629517	0.346833
N0.HOG0008014	HMURINUM.BCC2017.r1.7HG00637360	chr7H	535665028	535669854	4827	7	0	0	0.217687	0	NA	0.00224172	0.00224172
N0.HOG0008015	HMURINUM.BCC2017.r1.6HG00491100	chr6H	117025801	117031368	5568	49	0.0148015	0	0.282933	0.394734	0.49431	0.00573747	0.182941
N0.HOG0008016	HMURINUM.BCC2017.r1.7HG00624640	chr7H	485826230	485827316	1087	43	0.153574	0.168289	0.162126	0.574059	0.303293	0.0101154	0.246905
N0.HOG0008018	HMURINUM.BCC2017.r1.5HG00400290	chr5H	236823971	236833234	9264	16	0.0857143	0	0.336035	0.641379	0.479339	0.00288969	0.27504
N0.HOG0008021	HMURINUM.BCC2017.r1.4HG00292970	chr4H	12254855	12259162	4308	128	0.0981218	0.02454	0.305943	0.656041	0.373937	0.0135466	0.331214
N0.HOG0008022	HMURINUM.BCC2017.r1.5HG00368570	chr5H	6497847	6502532	4686	111	0.122351	0.0231595	0.232736	0.57559	0.321545	0.00877834	0.277567
N0.HOG0008023	HMURINUM.BCC2017.r1.3HG00269940	chr3H	517238520	517241306	2787	46	0.0493391	0.0165631	0.334591	0.730517	0.45341	0.00564378	0.314525
N0.HOG0008024	HMURINUM.BCC2017.r1.1HG00075310	chr1H	457742899	457744591	1693	0	NA	NA	NA	NA	NA	NA	NA
N0.HOG0008026	HMURINUM.BCC2017.r1.4HG00313280	chr4H	127702888	127706674	3787	73	0.0185258	0.00730594	0.1817	0.655073	0.458635	0.00535661	0.314069
N0.HOG0008027	HMURINUM.BCC2017.r1.3HG00218670	chr3H	161737296	161741019	3724	32	0.0452381	0	0.339698	0.893352	0.456173	0.00420441	0.401072
N0.HOG0008028	HMURINUM.BCC2017.r1.4HG00294640	chr4H	19240728	19245908	5181	6	0.161616	0	0	0.772222	0.349231	0.010133	0.5
N0.HOG0008030	HMURINUM.BCC2017.r1.5HG00383100	chr5H	82711512	82715327	3816	46	0.0648033	0.00289855	0.196114	0.664013	0.366854	0.00268687	0.349334
N0.HOG0008038	HMURINUM.BCC2017.r1.5HG00412290	chr5H	311483136	311486187	3052	59	0.0586882	0.01906	0.250612	0.594995	0.444191	0.00551707	0.266964
N0.HOG0008039	HMURINUM.BCC2017.r1.7HG00596990	chr7H	296997538	297000208	2671	44	0.0774892	0.0121212	0.217682	0.609809	0.436874	0.00624161	0.308357
N0.HOG0008045	HMURINUM.BCC2017.r1.7HG00587000	chr7H	200454293	200458141	3849	73	0.154569	0.0341713	0.259832	0.578021	0.398556	0.0235773	0.269676
N0.HOG0008048	HMURINUM.BCC2017.r1.2HG00147990	chr2H	404093482	404100550	7069	36	0.0349206	0.0115385	0.24536	0.685292	0.471339	0.00797679	0.3041
N0.HOG0008049	HMURINUM.BCC2017.r1.6HG00509250	chr6H	292065137	292071335	6199	53	0.0884097	0.00251572	0.235676	0.760818	0.409357	0.00456672	0.380716
N0.HOG0008050	HMURINUM.BCC2017.r1.6HG00517350	chr6H	346409815	346413390	3576	0	NA	NA	NA	NA	NA	NA	NA
N0.HOG0008051	HMURINUM.BCC2017.r1.2HG00156800	chr2H	449484257	449487930	3674	77	0.104115	0.0731078	0.20646	0.472712	0.324145	0.0052492	0.206505
N0.HOG0008053	HMURINUM.BCC2017.r1.2HG00156720	chr2H	448983017	448986423	3407	67	0.0424799	0	0.258138	0.457038	0.450576	0.00469546	0.207166
N0.HOG0008054	HMURINUM.BCC2017.r1.6HG00517380	chr6H	346744104	346747055	2952	59	0.111057	0.00225989	0.221817	0.743434	0.414619	0.0167143	0.355037
N0.HOG0008060	HMURINUM.BCC2017.r1.3HG00234270	chr3H	325736947	325749508	12562	28	0.021645	0	0.2646	0.452875	0.467603	0.00504002	0.233205
N0.HOG0008061	HMURINUM.BCC2017.r1.1HG00079010	chr1H	470534465	470536903	2439	83	0.12208	0.032614	0.19368	0.622164	0.411864	0.0100916	0.286903
N0.HOG0008065	HMURINUM.BCC2017.r1.1HG00057980	chr1H	385521295	385526371	5077	0	NA	NA	NA	NA	NA	NA	NA
N0.HOG0008066	HMURINUM.BCC2017.r1.3HG00261240	chr3H	476728284	476733191	4908	89	0.15045	0.0381136	0.226115	0.465347	0.345414	0.0116317	0.222872
N0.HOG0008068	HMURINUM.BCC2017.r1.3HG00265110	chr3H	493600016	493602869	2854	1	NA	NA	NA	NA	NA	0.00236967	0.00236967
N0.HOG0008069	HMURINUM.BCC2017.r1.1HG00050760	chr1H	351677936	351680335	2400	5	0	0	0.167619	0	NA	0.00261103	0.00261103
N0.HOG0008070	HMURINUM.BCC2017.r1.1HG00060190	chr1H	396551523	396553109	1587	9	0	0.0969697	0.192674	0.0527009	0.0463918	0.0162229	0.0217234
N0.HOG0008071	HMURINUM.BCC2017.r1.3HG00258220	chr3H	461247885	461250100	2216	8	0.0333333	0	0.166667	0.251136	0.34115	0.00184502	0.165885
N0.HOG0008073	HMURINUM.BCC2017.r1.3HG00240120	chr3H	364869149	364870845	1697	8	0.0178571	0.0659341	0.270707	0.815353	0.439236	0.00354457	0.362609
N0.HOG0008074	HMURINUM.BCC2017.r1.1HG00070480	chr1H	441737488	441739200	1713	46	0.0531208	0.0193719	0.26657	0.728983	0.451244	0.00923248	0.37664
N0.HOG0008075	HMURINUM.BCC2017.r1.3HG00208480	chr3H	93268228	93281506	13279	28	0.010989	0.108791	0.219113	0.777972	0.437759	0.0034629	0.370964
N0.HOG0008076	HMURINUM.BCC2017.r1.3HG00256700	chr3H	453400930	453405831	4902	86	0.0314507	0.0184939	0.242116	0.590785	0.399567	0.00427018	0.269953
N0.HOG0008077	HMURINUM.BCC2017.r1.1HG00061110	chr1H	400575722	400579795	4074	41	0.0873403	0.0283779	0.170553	0.463567	0.314761	0.00985237	0.248972
N0.HOG0008078	HMURINUM.BCC2017.r1.3HG00286360	chr3H	573485803	573490117	4315	56	0.0190476	0.046444	0.266994	0.602932	0.416249	0.0049351	0.276896
N0.HOG0008079	HMURINUM.BCC2017.r1.1HG00004000	chr1H	13785121	13790968	5848	72	0.165079	0.0266534	0.237831	0.549791	0.312956	0.0071837	0.233782
N0.HOG0008080	HMURINUM.BCC2017.r1.7HG00584090	chr7H	178565860	178568202	2343	2	0	0	0	0	NA	NA	NA
N0.HOG0008081	HMURINUM.BCC2017.r1.7HG00584100	chr7H	178570366	178572857	2492	0	NA	NA	NA	NA	NA	NA	NA
N0.HOG0008084	HMURINUM.BCC2017.r1.3HG00242800	chr3H	379215093	379218794	3702	36	0.115324	0.00909091	0.206899	0.567416	0.387576	0.00399148	0.272971
N0.HOG0008085	HMURINUM.BCC2017.r1.1HG00067030	chr1H	423838983	423841459	2477	41	0.0464576	0	0.242241	0.52425	0.483784	0.00342554	0.246028
N0.HOG0008086	HMURINUM.BCC2017.r1.1HG00005920	chr1H	22787431	22790373	2943	35	0.123246	0.0324856	0.171512	0.48924	0.343201	0.00757059	0.260701
N0.HOG0008088	HMURINUM.BCC2017.r1.1HG00059870	chr1H	394569984	394573847	3864	95	0.162406	0.0310263	0.209161	0.509926	0.361333	0.0278549	0.243595
N0.HOG0008089	HMURINUM.BCC2017.r1.3HG00258700	chr3H	465639246	465642685	3440	69	0.0672506	0.00445931	0.258109	0.691352	0.41451	0.00422153	0.315595
N0.HOG0008095	HMURINUM.BCC2017.r1.4HG00365000	chr4H	491630246	491635892	5647	0	NA	NA	NA	NA	NA	NA	NA
N0.HOG0008096	HMURINUM.BCC2017.r1.1HG00036290	chr1H	267205675	267206490	816	0	NA	NA	NA	NA	NA	NA	NA
N0.HOG0008097	HMURINUM.BCC2017.r1.1HG00036320	chr1H	267230370	267231173	804	0	NA	NA	NA	NA	NA	NA	NA
N0.HOG0008099	HMURINUM.BCC2017.r1.7HG00583990	chr7H	178065385	178069833	4449	3	0	0.0888889	0.0940171	0.365588	0.259174	0.00318471	0.229411
N0.HOG0008101	HMURINUM.BCC2017.r1.2HG00182380	chr2H	554890541	554891524	984	0	NA	NA	NA	NA	NA	NA	NA
N0.HOG0008103	HMURINUM.BCC2017.r1.1HG00031680	chr1H	235075744	235084234	8491	92	0.0397834	0.0417463	0.26892	0.761818	0.453194	0.0124455	0.343034
N0.HOG0008104	HMURINUM.BCC2017.r1.4HG00365250	chr4H	493041395	493050962	9568	106	0.0568404	0.00628931	0.200947	0.446976	0.374593	0.00614654	0.281631
N0.HOG0008105	HMURINUM.BCC2017.r1.5HG00406470	chr5H	276960649	276963765	3117	44	0.0835498	0	0.26357	0.550531	0.449602	0.00748113	0.243786
N0.HOG0008106	HMURINUM.BCC2017.r1.7HG00565000	chr7H	68766934	68777657	10724	51	0.096672	0.0388135	0.288501	0.622477	0.413438	0.0131849	0.257628
N0.HOG0008108	HMURINUM.BCC2017.r1.6HG00472510	chr6H	25860583	25862632	2050	0	NA	NA	NA	NA	NA	NA	NA
N0.HOG0008132	HMURINUM.BCC2017.r1.5HG00382100	chr5H	77859303	77859949	647	0	NA	NA	NA	NA	NA	NA	NA
N0.HOG0008147	HMURINUM.BCC2017.r1.2HG00174380	chr2H	523071975	523074880	2906	85	0.0233155	0.0491532	0.25666	0.632274	0.448776	0.00280747	0.278602
N0.HOG0008150	HMURINUM.BCC2017.r1.2HG00146030	chr2H	391941739	391944549	2811	31	0.0344086	0.025901	0.241782	0.58383	0.4054	0.0135641	0.26762
N0.HOG0008151	HMURINUM.BCC2017.r1.2HG00146020	chr2H	391934879	391941013	6135	15	0.100291	0.0368254	0.256508	0.483164	0.288394	0.0435708	0.262051
N0.HOG0008154	HMURINUM.BCC2017.r1.2HG00117640	chr2H	151224903	151226678	1776	38	0	0	0.265664	0.680601	0.5	0.00314546	0.309084
N0.HOG0008157	HMURINUM.BCC2017.r1.7HG00600730	chr7H	342266807	342270707	3901	50	0.0710769	0.00533333	0.21178	0.65858	0.41635	0.00695428	0.332621
N0.HOG0008158	HMURINUM.BCC2017.r1.4HG00343830	chr4H	399176203	399188102	11900	108	0.123918	0.00740741	0.27124	0.413745	0.38461	0.015101	0.167701
N0.HOG0008159	HMURINUM.BCC2017.r1.7HG00563760	chr7H	63902902	63908415	5514	0	NA	NA	NA	NA	NA	NA	NA
N0.HOG0008160	HMURINUM.BCC2017.r1.6HG00537690	chr6H	445487422	445494890	7469	30	0.213431	0.102804	0.209841	0.191827	0.0476746	0.0128705	0.0109896
N0.HOG0008161	HMURINUM.BCC2017.r1.4HG00333280	chr4H	337618508	337622003	3496	68	0.0737449	0.00420168	0.270825	0.576097	0.443263	0.00526521	0.258613
N0.HOG0008162	HMURINUM.BCC2017.r1.4HG00333270	chr4H	337457370	337463010	5641	107	0.114873	0	0.25449	0.740551	0.435516	0.00741096	0.35162
N0.HOG0008165	HMURINUM.BCC2017.r1.2HG00119220	chr2H	160681837	160682856	1020	51	0.0672843	0.0201681	0.282349	0.884429	0.465474	0.00652241	0.38978
N0.HOG0008166	HMURINUM.BCC2017.r1.2HG00119260	chr2H	160827601	160828784	1184	42	0	0.065789	0.139683	0.673573	0.446618	0.00220898	0.310762
N0.HOG0008167	HMURINUM.BCC2017.r1.5HG00437470	chr5H	419322274	419325947	3674	65	0.0315818	0.044838	0.288228	0.701565	0.421319	0.0152244	0.329575
N0.HOG0008176	HMURINUM.BCC2017.r1.7HG00617580	chr7H	452511176	452514125	2950	44	0.137902	0.0780661	0.257459	0.622773	0.338989	0.0476154	0.246886
N0.HOG0008177	HMURINUM.BCC2017.r1.6HG00493610	chr6H	133711790	133715578	3789	11	0.0424242	0	0.214452	0.584263	0.438159	0.00394033	0.309503
N0.HOG0008178	HMURINUM.BCC2017.r1.7HG00609190	chr7H	400874335	400876467	2133	15	0	0.0752137	0.339394	0.772677	0.457409	0.00675985	0.315142
N0.HOG0008179	HMURINUM.BCC2017.r1.1HG00024050	chr1H	148314172	148315153	982	0	NA	NA	NA	NA	NA	NA	NA
N0.HOG0008180	HMURINUM.BCC2017.r1.4HG00301720	chr4H	51508233	51511060	2828	52	0.163164	0	0.133347	0.875542	0.43142	0.0319203	0.420622
N0.HOG0008181	HMURINUM.BCC2017.r1.5HG00381870	chr5H	76918968	76922020	3053	68	0.0692455	0	0.248384	0.624258	0.447693	0.00497049	0.292965
N0.HOG0008182	HMURINUM.BCC2017.r1.5HG00442720	chr5H	441324472	441328938	4467	161	0.0374479	0.0057971	0.202211	0.690262	0.456855	0.0385825	0.321936
N0.HOG0008183	HMURINUM.BCC2017.r1.5HG00369870	chr5H	11011897	11016147	4251	50	0.0234286	0.048	0.125407	0.583712	0.412463	0.00215152	0.320893
N0.HOG0008184	HMURINUM.BCC2017.r1.7HG00580390	chr7H	155507821	155514745	6925	82	0.0220674	0.0131243	0.301018	0.649924	0.44614	0.0067306	0.278497
N0.HOG0008186	HMURINUM.BCC2017.r1.6HG00485140	chr6H	77639442	77642712	3271	117	0.0578191	0.035816	0.220813	0.576511	0.415503	0.00315536	0.262248
N0.HOG0008187	HMURINUM.BCC2017.r1.4HG00289950	chr4H	1746849	1750153	3305	53	0.333167	0.168495	0.430431	0.596216	0.273674	0.0126807	0.18551
N0.HOG0008189	HMURINUM.BCC2017.r1.4HG00361110	chr4H	476531739	476535978	4240	68	0.106611	0.0231631	0.277807	0.485718	0.352077	0.00635006	0.212328
N0.HOG0008190	HMURINUM.BCC2017.r1.2HG00155780	chr2H	441977637	441984339	6703	33	0.0335927	0	0.0843601	0.456824	0.395089	0.00536882	0.34347
N0.HOG0008192	HMURINUM.BCC2017.r1.6HG00521960	chr6H	374072132	374076620	4489	57	0.0354219	0.00467836	0.158062	0.668863	0.425029	0.00679692	0.341164
N0.HOG0008193	HMURINUM.BCC2017.r1.7HG00581290	chr7H	160785362	160790943	5582	38	0.0260652	0.0260266	0.244303	0.627786	0.451584	0.00259156	0.277104
N0.HOG0008194	HMURINUM.BCC2017.r1.5HG00437290	chr5H	418386845	418390654	3810	69	0.0154589	0.0671522	0.257982	0.746121	0.446983	0.028211	0.316272
N0.HOG0008195	HMURINUM.BCC2017.r1.5HG00373200	chr5H	25243490	25245889	2400	61	0.0252927	0.00437158	0.239608	0.557796	0.426371	0.0026692	0.255159
N0.HOG0008196	HMURINUM.BCC2017.r1.7HG00617100	chr7H	447939312	447944083	4772	50	0.023619	0.0236484	0.207062	0.854854	0.462847	0.0031079	0.388767
N0.HOG0008197	HMURINUM.BCC2017.r1.6HG00494000	chr6H	136079918	136084477	4560	32	0	0.00833333	0.336684	0.715553	0.479655	0.00631989	0.315274
N0.HOG0008199	HMURINUM.BCC2017.r1.4HG00361130	chr4H	476802352	476805436	3085	127	0.0558524	0.0485939	0.226243	0.574091	0.396521	0.00661273	0.271703
N0.HOG0008200	HMURINUM.BCC2017.r1.1HG00040270	chr1H	289091992	289095005	3014	49	0.0505345	0.0575316	0.133528	0.400828	0.287154	0.0227479	0.212003
N0.HOG0008201	HMURINUM.BCC2017.r1.1HG00044380	chr1H	316472894	316476241	3348	0	NA	NA	NA	NA	NA	NA	NA
N0.HOG0008202	HMURINUM.BCC2017.r1.4HG00363620	chr4H	485638797	485649703	10907	122	0.0638744	0.0272927	0.291754	0.554582	0.420051	0.0117197	0.245639
N0.HOG0008203	HMURINUM.BCC2017.r1.1HG00040960	chr1H	293711274	293717385	6112	77	0.0602212	0.084906	0.261396	0.767356	0.423694	0.0295574	0.324382
N0.HOG0008204	HMURINUM.BCC2017.r1.4HG00357840	chr4H	464456176	464461312	5137	76	0.174241	0.00350877	0.314899	0.542859	0.352158	0.0145448	0.23888
N0.HOG0008205	HMURINUM.BCC2017.r1.6HG00542550	chr6H	460443007	460448513	5507	66	0.130303	0.039245	0.158597	0.576477	0.316585	0.00451206	0.300323
N0.HOG0008206	HMURINUM.BCC2017.r1.7HG00647360	chr7H	569926694	569930631	3938	131	0.19984	0.12322	0.676095	0.615702	0.315737	0.0487235	0.14945
N0.HOG0008208	HMURINUM.BCC2017.r1.5HG00407200	chr5H	280403623	280409563	5941	0	NA	NA	NA	NA	NA	NA	NA
N0.HOG0008211	HMURINUM.BCC2017.r1.4HG00357880	chr4H	464683358	464690669	7312	0	NA	NA	NA	NA	NA	NA	NA
N0.HOG0008212	HMURINUM.BCC2017.r1.5HG00398020	chr5H	224606358	224613722	7365	78	0.0166056	0.0205739	0.210535	0.821386	0.464522	0.00246717	0.385916
N0.HOG0008215	HMURINUM.BCC2017.r1.7HG00582310	chr7H	168169019	168181536	12518	31	0.0516129	0	0.245705	0.474082	0.40474	0.010407	0.236174
N0.HOG0008216	HMURINUM.BCC2017.r1.1HG00061600	chr1H	402137397	402138859	1463	31	0.0157155	0.0675883	0.33416	0.61663	0.390339	0.00850643	0.245268
N0.HOG0008218	HMURINUM.BCC2017.r1.5HG00418040	chr5H	340247958	340249194	1237	28	0.15102	0	0.22381	0.784487	0.420336	0.0140618	0.369552
N0.HOG0008219	HMURINUM.BCC2017.r1.3HG00201660	chr3H	51904177	51920932	16756	0	NA	NA	NA	NA	NA	NA	NA
N0.HOG0008222	HMURINUM.BCC2017.r1.5HG00422710	chr5H	359813276	359819603	6328	0	NA	NA	NA	NA	NA	NA	NA
N0.HOG0008223	HMURINUM.BCC2017.r1.7HG00588670	chr7H	214915675	214931401	15727	132	0.0665224	0.0184704	0.229742	0.661615	0.448135	0.012235	0.300745
N0.HOG0008227	HMURINUM.BCC2017.r1.7HG00577750	chr7H	140396006	140403859	7854	40	0.0133333	0.0361905	0.0756593	0.765044	0.42744	0.0021948	0.371987
N0.HOG0008228	HMURINUM.BCC2017.r1.3HG00235410	chr3H	334210614	334216191	5578	33	0.131602	0.134738	0.161039	0.532766	0.292561	0.00467761	0.258894
N0.HOG0008229	HMURINUM.BCC2017.r1.5HG00421780	chr5H	355453423	355456427	3005	2	0	0	0.0909091	0.52	0.5	0.00107991	0.476242
N0.HOG0008230	HMURINUM.BCC2017.r1.7HG00586170	chr7H	192623486	192627720	4235	76	0.076031	0.00175439	0.253885	0.627055	0.437196	0.0148632	0.296211
N0.HOG0008231	HMURINUM.BCC2017.r1.2HG00155270	chr2H	438044505	438048984	4480	99	0.0662005	0	0.309683	0.589062	0.383784	0.00481504	0.262312
N0.HOG0008232	HMURINUM.BCC2017.r1.6HG00514900	chr6H	328278258	328283413	5156	0	NA	NA	NA	NA	NA	NA	NA
N0.HOG0008233	HMURINUM.BCC2017.r1.6HG00530950	chr6H	421983137	421987025	3889	106	0.0168913	0.0341558	0.270376	0.508886	0.425751	0.0158699	0.239002
N0.HOG0008234	HMURINUM.BCC2017.r1.2HG00142860	chr2H	374783421	374788403	4983	46	0.112406	0.0145724	0.110018	0.525018	0.417955	0.0914225	0.358725
N0.HOG0008238	HMURINUM.BCC2017.r1.3HG00242640	chr3H	377965896	377969599	3704	0	NA	NA	NA	NA	NA	NA	NA
N0.HOG0008239	HMURINUM.BCC2017.r1.2HG00138930	chr2H	352919803	352923866	4064	72	0.101425	0.0148148	0.248464	0.56614	0.354071	0.0033666	0.268511
N0.HOG0008240	HMURINUM.BCC2017.r1.6HG00513970	chr6H	322062762	322067573	4812	50	0.0205714	0.0266667	0.254242	0.518244	0.406614	0.0030764	0.226624
N0.HOG0008241	HMURINUM.BCC2017.r1.2HG00154400	chr2H	433014126	433017308	3183	39	0.0776932	0	0.22782	0.396238	0.370139	0.00284748	0.196911
N0.HOG0008245	HMURINUM.BCC2017.r1.2HG00136190	chr2H	327357443	327362670	5228	91	0.0245945	0.0287807	0.216407	0.60205	0.413209	0.0324898	0.274555
N0.HOG0008246	HMURINUM.BCC2017.r1.2HG00149890	chr2H	412344249	412349724	5476	109	0.0862184	0.0545601	0.118305	0.759216	0.426333	0.0688993	0.350216
N0.HOG0008254	HMURINUM.BCC2017.r1.1HG00061300	chr1H	400941058	400944236	3179	22	0.0525475	0.0438312	0.20293	0.512805	0.401454	0.00915837	0.247328
N0.HOG0008255	HMURINUM.BCC2017.r1.3HG00256350	chr3H	452369315	452374661	5347	56	0.0312925	0.0125541	0.280913	0.610784	0.478006	0.00545081	0.285648
N0.HOG0008256	HMURINUM.BCC2017.r1.3HG00262130	chr3H	480462037	480463974	1938	14	0.00952381	0	0.112925	0.266967	0.402706	0.00333298	0.255086
N0.HOG0008257	HMURINUM.BCC2017.r1.1HG00056890	chr1H	381208173	381210677	2505	48	0.0892857	0.00876068	0.232357	0.629483	0.453231	0.0194902	0.27407
N0.HOG0008258	HMURINUM.BCC2017.r1.3HG00257670	chr3H	458611333	458613051	1719	0	NA	NA	NA	NA	NA	NA	NA
N0.HOG0008259	HMURINUM.BCC2017.r1.1HG00060420	chr1H	397369918	397371254	1337	0	NA	NA	NA	NA	NA	NA	NA
N0.HOG0008261	HMURINUM.BCC2017.r1.1HG00045910	chr1H	325414520	325420076	5557	8	0	0	0.238095	0	NA	0.00247294	0.00247294
N0.HOG0008262	HMURINUM.BCC2017.r1.3HG00278700	chr3H	549510048	549516080	6033	0	NA	NA	NA	NA	NA	NA	NA
N0.HOG0008264	HMURINUM.BCC2017.r1.3HG00234080	chr3H	324807467	324813247	5781	36	0.0661376	0.0137566	0.207692	0.751075	0.401043	0.00382536	0.365901
N0.HOG0008265	HMURINUM.BCC2017.r1.3HG00234070	chr3H	324721773	324725655	3883	92	0.0217391	0.0128364	0.2353	0.687439	0.473164	0.00463537	0.307523
N0.HOG0008269	HMURINUM.BCC2017.r1.3HG00187920	chr3H	4803153	4811312	8160	105	0.106827	0.0611338	0.294066	0.493275	0.287372	0.023558	0.19236
N0.HOG0008271	HMURINUM.BCC2017.r1.1HG00079230	chr1H	471029394	471034933	5540	72	0.0648386	0.0326516	0.249522	0.475068	0.389322	0.00714603	0.205561
N0.HOG0008272	HMURINUM.BCC2017.r1.3HG00233880	chr3H	323652648	323665130	12483	46	0.0340978	0.0636451	0.152477	0.632752	0.378568	0.00433353	0.318851
N0.HOG0008273	HMURINUM.BCC2017.r1.3HG00262090	chr3H	480273913	480274533	621	0	NA	NA	NA	NA	NA	NA	NA
N0.HOG0008274	HMURINUM.BCC2017.r1.1HG00056950	chr1H	381411343	381412286	944	0	NA	NA	NA	NA	NA	NA	NA
N0.HOG0008276	HMURINUM.BCC2017.r1.1HG00062460	chr1H	404479381	404484131	4751	58	0.016092	0.0601146	0.237906	0.576635	0.424043	0.00445377	0.288621
N0.HOG0008277	HMURINUM.BCC2017.r1.3HG00245710	chr3H	394576205	394582758	6554	80	0.0949267	0.125163	0.184048	0.641322	0.377341	0.010853	0.290466
N0.HOG0008280	HMURINUM.BCC2017.r1.1HG00022280	chr1H	132905259	132911213	5955	62	0.0202765	0	0.269643	0.704993	0.477883	0.0134825	0.316018
N0.HOG0008281	HMURINUM.BCC2017.r1.3HG00204690	chr3H	69803789	69810754	6966	0	NA	NA	NA	NA	NA	NA	NA
N0.HOG0008283	HMURINUM.BCC2017.r1.3HG00241620	chr3H	372041130	372045291	4162	0	NA	NA	NA	NA	NA	NA	NA
N0.HOG0008284	HMURINUM.BCC2017.r1.1HG00065840	chr1H	418570714	418574959	4246	43	0.0631771	0.00310078	0.231705	0.703954	0.398007	0.00413767	0.351735
N0.HOG0008286	HMURINUM.BCC2017.r1.1HG00013270	chr1H	51538602	51540237	1636	0	NA	NA	NA	NA	NA	NA	NA
N0.HOG0008287	HMURINUM.BCC2017.r1.3HG00234600	chr3H	327248989	327255374	6386	0	NA	NA	NA	NA	NA	NA	NA
N0.HOG0008288	HMURINUM.BCC2017.r1.1HG00046040	chr1H	325836652	325847688	11037	48	0.0402625	0.0131105	0.124679	0.709479	0.461374	0.0188355	0.375013
N0.HOG0008289	HMURINUM.BCC2017.r1.3HG00273340	chr3H	529594055	529597294	3240	0	NA	NA	NA	NA	NA	NA	NA
N0.HOG0008292	HMURINUM.BCC2017.r1.2HG00090850	chr2H	31121680	31124211	2532	47	0.0314447	0.0113475	0.196629	0.807543	0.446005	0.00422203	0.374072
N0.HOG0008297	HMURINUM.BCC2017.r1.4HG00354890	chr4H	453483952	453486205	2254	0	NA	NA	NA	NA	NA	NA	NA
N0.HOG0008300	HMURINUM.BCC2017.r1.1HG00002210	chr1H	9547965	9549534	1570	0	NA	NA	NA	NA	NA	NA	NA
N0.HOG0008308	HMURINUM.BCC2017.r1.1HG00033450	chr1H	250192645	250199993	7349	119	0.0333588	0.02489	0.171841	0.633674	0.422755	0.010528	0.318015
N0.HOG0008310	HMURINUM.BCC2017.r1.6HG00493710	chr6H	134378286	134378498	213	0	NA	NA	NA	NA	NA	NA	NA
N0.HOG0008311	HMURINUM.BCC2017.r1.1HG00013320	chr1H	51847299	51848915	1617	0	NA	NA	NA	NA	NA	NA	NA
N0.HOG0008313	HMURINUM.BCC2017.r1.3HG00222680	chr3H	202038196	202039475	1280	0	NA	NA	NA	NA	NA	NA	NA
N0.HOG0008320	HMURINUM.BCC2017.r1.6HG00537790	chr6H	445990134	445991000	867	0	NA	NA	NA	NA	NA	NA	NA
N0.HOG0008327	HMURINUM.BCC2017.r1.7HG00610490	chr7H	409106255	409108334	2080	79	0.0501229	0.0125377	0.203496	0.516526	0.466787	0.0271474	0.229862
N0.HOG0008350	HMURINUM.BCC2017.r1.5HG00377600	chr5H	48815562	48815843	282	0	NA	NA	NA	NA	NA	NA	NA
N0.HOG0008363	HMURINUM.BCC2017.r1.2HG00096970	chr2H	51308535	51313210	4676	55	0.0424775	0	0.221126	0.704353	0.449883	0.00627645	0.338641
N0.HOG0008364	HMURINUM.BCC2017.r1.4HG00333620	chr4H	339810811	339814443	3633	0	NA	NA	NA	NA	NA	NA	NA
N0.HOG0008366	HMURINUM.BCC2017.r1.2HG00109730	chr2H	106454795	106457389	2595	56	0.132025	0.00952381	0.187467	0.712176	0.411995	0.0608585	0.335585
N0.HOG0008367	HMURINUM.BCC2017.r1.5HG00447240	chr5H	459111769	459115159	3391	31	0.0258065	0.0130336	0.208909	0.469029	0.437886	0.00276307	0.235593
N0.HOG0008368	HMURINUM.BCC2017.r1.1HG00079380	chr1H	471411333	471414552	3220	44	0.0890034	0.0920072	0.24677	0.509724	0.312225	0.00684173	0.209996
N0.HOG0008372	HMURINUM.BCC2017.r1.7HG00600870	chr7H	343135622	343137208	1587	0	NA	NA	NA	NA	NA	NA	NA
N0.HOG0008374	HMURINUM.BCC2017.r1.2HG00086150	chr2H	16266265	16269359	3095	55	0.0922544	0.0145455	0.268052	0.479994	0.372128	0.00518203	0.204986
N0.HOG0008379	HMURINUM.BCC2017.r1.1HG00047780	chr1H	335450000	335453406	3407	28	0.0952381	0.00952381	0.232679	0.386125	0.337969	0.0184699	0.16358
N0.HOG0008380	HMURINUM.BCC2017.r1.4HG00334890	chr4H	345415998	345418736	2739	42	0.00680272	0.0226757	0.265132	0.750723	0.471544	0.0202957	0.328805
N0.HOG0008381	HMURINUM.BCC2017.r1.7HG00567430	chr7H	81429836	81431482	1647	0	NA	NA	NA	NA	NA	NA	NA
N0.HOG0008382	HMURINUM.BCC2017.r1.7HG00567440	chr7H	81470176	81472206	2031	7	0.021978	0.0285714	0.266448	0.320783	0.255902	0.00691047	0.144329
N0.HOG0008384	HMURINUM.BCC2017.r1.1HG00072650	chr1H	448696489	448701079	4591	0	NA	NA	NA	NA	NA	NA	NA
N0.HOG0008385	HMURINUM.BCC2017.r1.7HG00629770	chr7H	508594947	508600821	5875	218	0.0517548	0.00270861	0.272745	0.626459	0.417065	0.0247765	0.286355
N0.HOG0008387	HMURINUM.BCC2017.r1.5HG00381790	chr5H	76037937	76040728	2792	3	0	0.047619	0.177778	0.025641	0.000660502	0.00236967	0.0017888
N0.HOG0008388	HMURINUM.BCC2017.r1.4HG00301770	chr4H	51827716	51833671	5956	0	NA	NA	NA	NA	NA	NA	NA
N0.HOG0008390	HMURINUM.BCC2017.r1.5HG00444780	chr5H	449145298	449149859	4562	59	0.154993	0.0338769	0.173837	0.515458	0.364675	0.056451	0.21192
N0.HOG0008391	HMURINUM.BCC2017.r1.2HG00160890	chr2H	469248894	469252965	4072	38	0.00809717	0	0.253923	0.652796	0.498393	0.0141852	0.288673
N0.HOG0008392	HMURINUM.BCC2017.r1.6HG00498560	chr6H	169205914	169210642	4729	39	0.0188811	0	0.204264	0.488248	0.443224	0.00378545	0.288141
N0.HOG0008393	HMURINUM.BCC2017.r1.7HG00616740	chr7H	446083517	446086407	2891	44	0.180087	0.0761905	0.205195	0.614626	0.345586	0.013419	0.262263
N0.HOG0008401	HMURINUM.BCC2017.r1.4HG00356350	chr4H	458951459	458953889	2431	35	0.0930612	0.0282993	0.290026	0.67679	0.417931	0.00647363	0.306364
N0.HOG0008402	HMURINUM.BCC2017.r1.2HG00156020	chr2H	444699596	444701770	2175	43	0.0822557	0	0.177187	0.656012	0.401433	0.00293694	0.326804
N0.HOG0008404	HMURINUM.BCC2017.r1.4HG00354990	chr4H	453887389	453890493	3105	0	NA	NA	NA	NA	NA	NA	NA
N0.HOG0008405	HMURINUM.BCC2017.r1.6HG00471430	chr6H	22405754	22410619	4866	0	NA	NA	NA	NA	NA	NA	NA
N0.HOG0008409	HMURINUM.BCC2017.r1.4HG00348460	chr4H	423444826	423448576	3751	37	0.0586873	0.0144144	0.300129	0.54489	0.426469	0.00984325	0.239381
N0.HOG0008410	HMURINUM.BCC2017.r1.5HG00427560	chr5H	378572748	378576109	3362	61	0.0324746	0.0137393	0.26346	0.7963	0.462506	0.00433293	0.358669
N0.HOG0008412	HMURINUM.BCC2017.r1.5HG00464160	chr5H	519531920	519535852	3933	73	0.0440965	0.0588713	0.0853229	0.692101	0.374796	0.00469203	0.373184
N0.HOG0008413	HMURINUM.BCC2017.r1.4HG00361550	chr4H	478260625	478262086	1462	41	0.110158	0	0.261789	0.784521	0.415143	0.00733722	0.371252
N0.HOG0008414	HMURINUM.BCC2017.r1.5HG00464640	chr5H	520399054	520413607	14554	2	0	0	0.142857	0	NA	0.00273224	0.00273224
N0.HOG0008415	HMURINUM.BCC2017.r1.1HG00033790	chr1H	251405392	251430797	25406	83	0.0429145	0.0064257	0.280365	0.593823	0.439787	0.0265232	0.264407
N0.HOG0008416	HMURINUM.BCC2017.r1.6HG00490700	chr6H	114382153	114384315	2163	0	NA	NA	NA	NA	NA	NA	NA
N0.HOG0008417	HMURINUM.BCC2017.r1.7HG00638010	chr7H	537466485	537468431	1947	0	NA	NA	NA	NA	NA	NA	NA
N0.HOG0008419	HMURINUM.BCC2017.r1.5HG00372300	chr5H	21295936	21300504	4569	131	0.0642452	0.00851261	0.199687	0.603383	0.409593	0.00397273	0.287211
N0.HOG0008420	HMURINUM.BCC2017.r1.7HG00567780	chr7H	82958251	82959582	1332	0	NA	NA	NA	NA	NA	NA	NA
N0.HOG0008421	HMURINUM.BCC2017.r1.6HG00534430	chr6H	435203752	435205068	1317	57	0.157728	0.0116959	0.23325	0.575076	0.360028	0.0291311	0.251146
N0.HOG0008425	HMURINUM.BCC2017.r1.5HG00393590	chr5H	188565331	188574760	9430	22	0	0.00649351	0.181518	0.803242	0.473163	0.00140915	0.371164
N0.HOG0008426	HMURINUM.BCC2017.r1.4HG00305710	chr4H	73575285	73580052	4768	75	0.0355556	0.00577778	0.209963	0.527751	0.435748	0.0241486	0.237438
N0.HOG0008427	HMURINUM.BCC2017.r1.5HG00377890	chr5H	49739944	49748877	8934	0	NA	NA	NA	NA	NA	NA	NA
N0.HOG0008435	HMURINUM.BCC2017.r1.4HG00307140	chr4H	82114333	82120499	6167	69	0.0057971	0	0.289522	0.661891	0.479305	0.0107867	0.324347
N0.HOG0008437	HMURINUM.BCC2017.r1.5HG00394600	chr5H	196105953	196107962	2010	0	NA	NA	NA	NA	NA	NA	NA
N0.HOG0008438	HMURINUM.BCC2017.r1.4HG00307390	chr4H	83389996	83392134	2139	0	NA	NA	NA	NA	NA	NA	NA
N0.HOG0008441	HMURINUM.BCC2017.r1.7HG00587560	chr7H	204855873	204863083	7211	0	NA	NA	NA	NA	NA	NA	NA
N0.HOG0008442	HMURINUM.BCC2017.r1.5HG00424100	chr5H	364423900	364428462	4563	54	0.046398	0.173206	0.215523	0.536296	0.273808	0.0572892	0.191909
N0.HOG0008443	HMURINUM.BCC2017.r1.4HG00312240	chr4H	116636088	116640223	4136	62	0.0196621	0.0245776	0.22901	0.754086	0.464105	0.00650094	0.350956
N0.HOG0008444	HMURINUM.BCC2017.r1.5HG00400300	chr5H	236867891	236872984	5094	110	0.0363681	0.00917749	0.220886	0.452087	0.403515	0.00341977	0.226883
N0.HOG0008447	HMURINUM.BCC2017.r1.2HG00157150	chr2H	451930232	451931881	1650	0	NA	NA	NA	NA	NA	NA	NA
N0.HOG0008448	HMURINUM.BCC2017.r1.6HG00517120	chr6H	344912417	344914573	2157	0	NA	NA	NA	NA	NA	NA	NA
N0.HOG0008449	HMURINUM.BCC2017.r1.6HG00487960	chr6H	96919666	96920055	390	0	NA	NA	NA	NA	NA	NA	NA
N0.HOG0008450	HMURINUM.BCC2017.r1.2HG00155170	chr2H	437710076	437713380	3305	44	0.0392759	0.00952381	0.222053	0.578488	0.429231	0.00380372	0.268704
N0.HOG0008451	HMURINUM.BCC2017.r1.6HG00514670	chr6H	327010991	327014494	3504	62	0.00921659	0.0239868	0.201134	0.501134	0.446576	0.00289034	0.252088
N0.HOG0008455	HMURINUM.BCC2017.r1.6HG00491600	chr6H	120693866	120699120	5255	0	NA	NA	NA	NA	NA	NA	NA
N0.HOG0008456	HMURINUM.BCC2017.r1.2HG00141090	chr2H	365460480	365465512	5033	137	0.0502075	0.0210288	0.256926	0.580519	0.425282	0.0480137	0.260219
N0.HOG0008457	HMURINUM.BCC2017.r1.6HG00515360	chr6H	331243207	331244192	986	0	NA	NA	NA	NA	NA	NA	NA
N0.HOG0008458	HMURINUM.BCC2017.r1.2HG00159530	chr2H	463105725	463106555	831	0	NA	NA	NA	NA	NA	NA	NA
N0.HOG0008460	HMURINUM.BCC2017.r1.2HG00141730	chr2H	369279549	369314678	35130	47	0.00851064	0	0.344899	0.312399	0.440272	0.0178593	0.154922
N0.HOG0008461	HMURINUM.BCC2017.r1.2HG00138520	chr2H	350120245	350131259	11015	86	0.0389812	0.0229236	0.190265	0.692192	0.464569	0.00352481	0.323735
N0.HOG0008462	HMURINUM.BCC2017.r1.2HG00134320	chr2H	315003890	315007531	3642	53	0.0254475	0.0460508	0.281581	0.659122	0.441274	0.00592647	0.295512
N0.HOG0008463	HMURINUM.BCC2017.r1.5HG00428720	chr5H	383434726	383438511	3786	128	0.00208333	0.0940476	0.2694	0.672849	0.444527	0.00505996	0.291141
N0.HOG0008465	HMURINUM.BCC2017.r1.2HG00149680	chr2H	411551556	411555733	4178	34	0.042577	0.00840336	0.168627	0.739478	0.449773	0.0226998	0.378026
N0.HOG0008467	HMURINUM.BCC2017.r1.6HG00514120	chr6H	322987547	322989532	1986	36	0.0116402	0.0187831	0.202646	0.673097	0.428997	0.0022332	0.312219
N0.HOG0008468	HMURINUM.BCC2017.r1.2HG00154630	chr2H	434627718	434630195	2478	94	0.0681163	0.0206319	0.188349	0.592051	0.40412	0.00498815	0.31
N0.HOG0008469	HMURINUM.BCC2017.r1.2HG00150950	chr2H	418647440	418650731	3292	79	0.135986	0.121037	0.219576	0.602816	0.336596	0.0201758	0.249617
N0.HOG0008470	HMURINUM.BCC2017.r1.6HG00511440	chr6H	306334715	306336750	2036	0	NA	NA	NA	NA	NA	NA	NA
N0.HOG0008471	HMURINUM.BCC2017.r1.2HG00159230	chr2H	461088430	461090093	1664	0	NA	NA	NA	NA	NA	NA	NA
N0.HOG0008472	HMURINUM.BCC2017.r1.6HG00515780	chr6H	333826287	333827693	1407	0	NA	NA	NA	NA	NA	NA	NA
N0.HOG0008474	HMURINUM.BCC2017.r1.6HG00502180	chr6H	214851859	214856410	4552	48	0.0115079	0	0.293269	0.759962	0.474751	0.00416266	0.337064
N0.HOG0008475	HMURINUM.BCC2017.r1.2HG00140700	chr2H	362420012	362422721	2710	77	0.040347	0.0230056	0.300442	0.634096	0.434405	0.0390129	0.260354
N0.HOG0008476	HMURINUM.BCC2017.r1.3HG00253490	chr3H	438354462	438357543	3082	0	NA	NA	NA	NA	NA	NA	NA
N0.HOG0008477	HMURINUM.BCC2017.r1.1HG00054850	chr1H	372984949	372987384	2436	0	NA	NA	NA	NA	NA	NA	NA
N0.HOG0008481	HMURINUM.BCC2017.r1.3HG00257370	chr3H	456496191	456505215	9025	74	0.0252486	0.0036036	0.215909	0.761742	0.460935	0.00316276	0.361678
N0.HOG0008482	HMURINUM.BCC2017.r1.3HG00284260	chr3H	566574677	566578261	3585	36	0.25293	0.0353535	0.376903	0.645073	0.318485	0.00625523	0.231246
N0.HOG0008484	HMURINUM.BCC2017.r1.1HG00057120	chr1H	382281976	382286380	4405	52	0.124049	0	0.296407	0.587154	0.421035	0.00893719	0.268366
N0.HOG0008485	HMURINUM.BCC2017.r1.6HG00481530	chr6H	60721898	60727132	5235	105	0.120975	0.0624125	0.301658	0.578941	0.380992	0.0190282	0.254058
N0.HOG0008486	HMURINUM.BCC2017.r1.1HG00021970	chr1H	125297671	125300988	3318	0	NA	NA	NA	NA	NA	NA	NA
N0.HOG0008487	HMURINUM.BCC2017.r1.3HG00203830	chr3H	63807024	63809397	2374	0	NA	NA	NA	NA	NA	NA	NA
N0.HOG0008488	HMURINUM.BCC2017.r1.3HG00265400	chr3H	495406356	495410765	4410	64	0.113897	0.0663149	0.248626	0.662565	0.389917	0.0115894	0.298268
N0.HOG0008489	HMURINUM.BCC2017.r1.1HG00052340	chr1H	360402418	360408147	5730	74	0.0829423	0.0036036	0.236185	0.589426	0.421162	0.00587747	0.262614
N0.HOG0008490	HMURINUM.BCC2017.r1.3HG00189160	chr3H	7077944	7079416	1473	50	0.184352	0.0317305	0.310097	0.46062	0.291436	0.00776033	0.185149
N0.HOG0008492	HMURINUM.BCC2017.r1.3HG00234470	chr3H	326702856	326707028	4173	40	0.0242857	0.0288462	0.182619	0.638836	0.415348	0.00146669	0.287844
N0.HOG0008493	HMURINUM.BCC2017.r1.1HG00078840	chr1H	469958678	469962728	4051	68	0.00784314	0.0162465	0.256152	0.708269	0.472575	0.0119465	0.316807
N0.HOG0008494	HMURINUM.BCC2017.r1.1HG00046000	chr1H	325702212	325711243	9032	53	0.0715184	0	0.262852	0.491338	0.431148	0.0105732	0.243478
N0.HOG0008495	HMURINUM.BCC2017.r1.3HG00273730	chr3H	530231771	530236088	4318	93	0.0388436	0.0258222	0.290063	0.574258	0.447119	0.00801616	0.248048
N0.HOG0008499	HMURINUM.BCC2017.r1.3HG00214320	chr3H	129179956	129184995	5040	103	0.0290195	0.0199923	0.233813	0.665986	0.43177	0.00311751	0.312528
N0.HOG0008500	HMURINUM.BCC2017.r1.1HG00024380	chr1H	151061656	151066530	4875	61	0.0598331	0.00218579	0.189227	0.739248	0.43752	0.0204375	0.360679
N0.HOG0008501	HMURINUM.BCC2017.r1.1HG00076190	chr1H	460395329	460396642	1314	0	NA	NA	NA	NA	NA	NA	NA
N0.HOG0008503	HMURINUM.BCC2017.r1.3HG00248870	chr3H	412776054	412780213	4160	99	0.025974	0.0242572	0.310171	0.583573	0.46295	0.00705011	0.250757
N0.HOG0008504	HMURINUM.BCC2017.r1.1HG00063950	chr1H	410544584	410548738	4155	16	0.180184	0.0227273	0.0625916	0.182979	0.0945388	0.0106177	0.0832073
N0.HOG0008506	HMURINUM.BCC2017.r1.3HG00260150	chr3H	472095710	472101522	5813	85	0.0366387	0.0483974	0.211842	0.624923	0.421633	0.00406504	0.304801
N0.HOG0008507	HMURINUM.BCC2017.r1.1HG00058910	chr1H	389048996	389056119	7124	0	NA	NA	NA	NA	NA	NA	NA
N0.HOG0008508	HMURINUM.BCC2017.r1.1HG00062640	chr1H	405699474	405701807	2334	78	0.252362	0.0985551	0.270809	0.665521	0.303599	0.0307708	0.300841
N0.HOG0008509	HMURINUM.BCC2017.r1.3HG00245890	chr3H	395566377	395568427	2051	0	NA	NA	NA	NA	NA	NA	NA
N0.HOG0008511	HMURINUM.BCC2017.r1.3HG00272400	chr3H	526573030	526574770	1741	0	NA	NA	NA	NA	NA	NA	NA
N0.HOG0008518	HMURINUM.BCC2017.r1.3HG00281730	chr3H	558739783	558744240	4458	1	NA	NA	NA	NA	NA	NA	NA
N0.HOG0008523	HMURINUM.BCC2017.r1.7HG00583230	chr7H	173970647	173975874	5228	75	0.0706689	0.00380952	0.286402	0.578889	0.443696	0.0126778	0.247994
N0.HOG0008527	HMURINUM.BCC2017.r1.2HG00157970	chr2H	456055605	456058271	2667	0	NA	NA	NA	NA	NA	NA	NA
N0.HOG0008528	HMURINUM.BCC2017.r1.6HG00516520	chr6H	340367522	340370567	3046	0	NA	NA	NA	NA	NA	NA	NA
N0.HOG0008533	HMURINUM.BCC2017.r1.6HG00528460	chr6H	408696778	408711035	14258	10	0	0	0.274286	0	NA	0.00251432	0.00251432
N0.HOG0008570	HMURINUM.BCC2017.r1.3HG00191590	chr3H	12816722	12817458	737	0	NA	NA	NA	NA	NA	NA	NA
N0.HOG0008581	HMURINUM.BCC2017.r1.7HG00645010	chr7H	562592514	562595148	2635	0	NA	NA	NA	NA	NA	NA	NA
N0.HOG0008586	HMURINUM.BCC2017.r1.2HG00120080	chr2H	165696185	165698515	2331	33	0.0507937	0.0380952	0.149206	0.765834	0.40817	0.0020815	0.347574
N0.HOG0008592	HMURINUM.BCC2017.r1.1HG00029330	chr1H	217849069	217855642	6574	27	0.0481617	0.0999063	0.290056	0.451205	0.409042	0.0688769	0.126663
N0.HOG0008593	HMURINUM.BCC2017.r1.4HG00349010	chr4H	426165140	426170200	5061	39	0.249782	0.0483516	0.26383	0.643603	0.3464	0.0370191	0.247896
N0.HOG0008595	HMURINUM.BCC2017.r1.6HG00537450	chr6H	444236288	444239129	2842	0	NA	NA	NA	NA	NA	NA	NA
N0.HOG0008596	HMURINUM.BCC2017.r1.3HG00268510	chr3H	509838396	509842567	4172	42	0.0616954	0.0229592	0.212245	0.714456	0.444626	0.0054302	0.325147
N0.HOG0008597	HMURINUM.BCC2017.r1.2HG00110830	chr2H	112286483	112290452	3970	51	0.0136321	0.0349037	0.140029	0.44697	0.391091	0.0019165	0.266042
N0.HOG0008598	HMURINUM.BCC2017.r1.6HG00525180	chr6H	389822694	389827429	4736	13	0.107226	0	0.307636	0.172158	0.205382	0.00477992	0.0511526
N0.HOG0008599	HMURINUM.BCC2017.r1.7HG00576480	chr7H	132824672	132828893	4222	99	0.0517705	0.0165464	0.235224	0.621206	0.444466	0.0147483	0.286043
N0.HOG0008600	HMURINUM.BCC2017.r1.2HG00129950	chr2H	284146667	284150189	3523	80	0.0194048	0.005	0.255348	0.587314	0.459115	0.00417628	0.288376
N0.HOG0008601	HMURINUM.BCC2017.r1.5HG00444040	chr5H	446613136	446615746	2611	44	0.0398768	0.0497835	0.199667	0.740721	0.435674	0.0134163	0.335973
N0.HOG0008602	HMURINUM.BCC2017.r1.6HG00468300	chr6H	13421072	13423429	2358	107	0.0916436	0.00267023	0.250693	0.541764	0.378943	0.00750709	0.264495
N0.HOG0008603	HMURINUM.BCC2017.r1.7HG00547500	chr7H	7011506	7014756	3251	104	0.0498168	0.061525	0.170273	0.559123	0.368813	0.00427187	0.264036
N0.HOG0008606	HMURINUM.BCC2017.r1.1HG00026660	chr1H	186384892	186396138	11247	21	0.15403	0.0258503	0.263039	0.647908	0.392571	0.0913484	0.291557
N0.HOG0008609	HMURINUM.BCC2017.r1.5HG00445530	chr5H	452637167	452638403	1237	0	NA	NA	NA	NA	NA	NA	NA
N0.HOG0008611	HMURINUM.BCC2017.r1.5HG00449150	chr5H	470262242	470263320	1079	0	NA	NA	NA	NA	NA	NA	NA
N0.HOG0008613	HMURINUM.BCC2017.r1.7HG00576750	chr7H	134486995	134491105	4111	0	NA	NA	NA	NA	NA	NA	NA
N0.HOG0008614	HMURINUM.BCC2017.r1.6HG00524730	chr6H	387876856	387879773	2918	0	NA	NA	NA	NA	NA	NA	NA
N0.HOG0008616	HMURINUM.BCC2017.r1.5HG00438210	chr5H	422863966	422866567	2602	0	NA	NA	NA	NA	NA	NA	NA
N0.HOG0008618	HMURINUM.BCC2017.r1.5HG00429590	chr5H	386681346	386684741	3396	10	0.0285714	0	0.261538	0.016	0.00273224	0.00351618	0.0036151
N0.HOG0008620	HMURINUM.BCC2017.r1.7HG00639980	chr7H	543650056	543657034	6979	117	0.025234	0.00504681	0.254081	0.615973	0.438841	0.00382134	0.294535
N0.HOG0008621	HMURINUM.BCC2017.r1.6HG00490000	chr6H	109929716	109936557	6842	63	0.0212808	0.0587095	0.219877	0.604741	0.393747	0.00305345	0.274501
N0.HOG0008624	HMURINUM.BCC2017.r1.6HG00527580	chr6H	404788432	404793577	5146	49	0.141143	0.0116618	0.20163	0.525949	0.342692	0.00804302	0.294219
N0.HOG0008625	HMURINUM.BCC2017.r1.7HG00575720	chr7H	128831615	128839844	8230	36	0.00740741	0.0220594	0.271164	0.652485	0.447117	0.00593592	0.316469
N0.HOG0008626	HMURINUM.BCC2017.r1.6HG00498460	chr6H	168000171	168001475	1305	0	NA	NA	NA	NA	NA	NA	NA
N0.HOG0008627	HMURINUM.BCC2017.r1.7HG00616630	chr7H	445119666	445124183	4518	0	NA	NA	NA	NA	NA	NA	NA
N0.HOG0008628	HMURINUM.BCC2017.r1.7HG00630220	chr7H	510616353	510619749	3397	44	0.0212121	0.0467532	0.304662	0.450159	0.383528	0.0540734	0.208416
N0.HOG0008629	HMURINUM.BCC2017.r1.6HG00488550	chr6H	100654737	100658221	3485	45	0.0704925	0.0103082	0.314514	0.601454	0.435821	0.0135081	0.250165
N0.HOG0008630	HMURINUM.BCC2017.r1.7HG00618540	chr7H	457381916	457384403	2488	39	0.0573307	0.011396	0.240781	0.569323	0.45665	0.0119851	0.25877
N0.HOG0008631	HMURINUM.BCC2017.r1.7HG00610820	chr7H	410871216	410875943	4728	5	0	0	0.266667	0	NA	0.00236967	0.00236967
N0.HOG0008633	HMURINUM.BCC2017.r1.6HG00483920	chr6H	72079840	72081585	1746	42	0.0489796	0.0902494	0.268673	0.744331	0.434663	0.00763185	0.323466
N0.HOG0008634	HMURINUM.BCC2017.r1.7HG00623510	chr7H	481689982	481693323	3342	32	0.0446429	0.0329861	0.190087	0.595768	0.370008	0.00294059	0.281977
N0.HOG0008635	HMURINUM.BCC2017.r1.7HG00570440	chr7H	95334245	95351554	17310	0	NA	NA	NA	NA	NA	NA	NA
N0.HOG0008636	HMURINUM.BCC2017.r1.6HG00529390	chr6H	412637859	412649560	11702	97	0.145297	0.0297452	0.299709	0.421597	0.310415	0.00461125	0.176004
N0.HOG0008639	HMURINUM.BCC2017.r1.7HG00627580	chr7H	500267733	500273164	5432	71	0.0573492	0.0104834	0.312944	0.883003	0.443579	0.0212077	0.392416
N0.HOG0008640	HMURINUM.BCC2017.r1.6HG00487380	chr6H	92172651	92177566	4916	8	0	0	0.246429	0	NA	0.00266936	0.00266936
N0.HOG0008641	HMURINUM.BCC2017.r1.4HG00336720	chr4H	359022653	359036854	14202	114	0.0106516	0.0675699	0.260555	0.664352	0.437437	0.00820936	0.282557
N0.HOG0008642	HMURINUM.BCC2017.r1.3HG00288570	chr3H	580777172	580788826	11655	224	0.0880448	0.0982776	0.285024	0.480445	0.344913	0.0112371	0.192276
N0.HOG0008643	HMURINUM.BCC2017.r1.2HG00125160	chr2H	226694514	226698255	3742	28	0.0761905	0.00549451	0.177551	0.449044	0.383416	0.00341721	0.29825
N0.HOG0008644	HMURINUM.BCC2017.r1.4HG00354550	chr4H	451967411	451969885	2475	22	0.0181818	0.0573593	0.240693	0.464675	0.438659	0.0261447	0.192145
N0.HOG0008645	HMURINUM.BCC2017.r1.4HG00360010	chr4H	473040609	473063725	23117	155	0.0941794	0.0245229	0.409596	0.562032	0.345214	0.0196673	0.242235
N0.HOG0008649	HMURINUM.BCC2017.r1.6HG00485300	chr6H	78620573	78623692	3120	81	0.032958	0.0146384	0.222141	0.55988	0.45292	0.00394952	0.283386
N0.HOG0008650	HMURINUM.BCC2017.r1.7HG00624900	chr7H	487113617	487116107	2491	0	NA	NA	NA	NA	NA	NA	NA
N0.HOG0008651	HMURINUM.BCC2017.r1.7HG00606290	chr7H	384777442	384779874	2433	0	NA	NA	NA	NA	NA	NA	NA
N0.HOG0008652	HMURINUM.BCC2017.r1.3HG00265290	chr3H	495028412	495032724	4313	88	0.033042	0.0233766	0.250225	0.648657	0.441588	0.00431021	0.306586
N0.HOG0008653	HMURINUM.BCC2017.r1.2HG00110470	chr2H	110390964	110408728	17765	27	0.0294126	0	0.180817	0.526859	0.443394	0.00316738	0.370553
N0.HOG0008654	HMURINUM.BCC2017.r1.2HG00147510	chr2H	401186280	401189856	3577	13	0.170189	0.025641	0.18315	0.439336	0.344034	0.0110132	0.216056
N0.HOG0008655	HMURINUM.BCC2017.r1.2HG00108740	chr2H	101113476	101125225	11750	179	0.0304254	0.0466818	0.279579	0.610603	0.411174	0.00910454	0.277678
N0.HOG0008656	HMURINUM.BCC2017.r1.4HG00338620	chr4H	370666799	370672018	5220	100	0.0398728	0.0149481	0.226527	0.446458	0.446507	0.00483525	0.221366
N0.HOG0008657	HMURINUM.BCC2017.r1.2HG00106750	chr2H	91954818	91959967	5150	108	0.0613445	0.00752951	0.179241	0.810723	0.465432	0.0121282	0.388884
N0.HOG0008658	HMURINUM.BCC2017.r1.4HG00327900	chr4H	293300940	293313872	12933	22	0	0	0.328172	0.893417	0.5	0.00580339	0.405183
N0.HOG0008659	HMURINUM.BCC2017.r1.7HG00626500	chr7H	494271943	494272557	615	18	0.0634921	0.0380952	0.169678	0.662452	0.393164	0.00239538	0.343181
N0.HOG0008660	HMURINUM.BCC2017.r1.6HG00487370	chr6H	92171613	92172212	600	31	0.030722	0.110897	0.220607	0.518458	0.358443	0.00398197	0.22535
N0.HOG0008665	HMURINUM.BCC2017.r1.5HG00389910	chr5H	148238598	148244268	5671	68	0.00618401	0.0120915	0.209944	0.662727	0.461364	0.00335049	0.31359
N0.HOG0008666	HMURINUM.BCC2017.r1.1HG00020610	chr1H	110963312	110968048	4737	47	0.0849817	0.0279635	0.221884	0.635638	0.429108	0.0680497	0.271735
N0.HOG0008678	HMURINUM.BCC2017.r1.5HG00384340	chr5H	91181230	91185021	3792	40	0.00717949	0.010101	0.184048	0.625317	0.447243	0.00226595	0.297868
N0.HOG0008680	HMURINUM.BCC2017.r1.5HG00422810	chr5H	360417847	360420186	2340	42	0.116135	0	0.235828	0.790986	0.393014	0.0242868	0.380144
N0.HOG0008681	HMURINUM.BCC2017.r1.3HG00267510	chr3H	505068009	505071725	3717	29	0.0789188	0	0.219704	0.796233	0.454234	0.00965563	0.380598
N0.HOG0008682	HMURINUM.BCC2017.r1.4HG00317080	chr4H	168631020	168635366	4347	0	NA	NA	NA	NA	NA	NA	NA
N0.HOG0008683	HMURINUM.BCC2017.r1.5HG00384900	chr5H	95469201	95471178	1978	0	NA	NA	NA	NA	NA	NA	NA
N0.HOG0008686	HMURINUM.BCC2017.r1.4HG00320500	chr4H	207025942	207041818	15877	28	0	0.00952381	0.220408	0.743678	0.477712	0.00216642	0.338134
N0.HOG0008687	HMURINUM.BCC2017.r1.7HG00587760	chr7H	206344783	206350106	5324	65	0.0812365	0.0152381	0.278659	0.731876	0.45119	0.0164549	0.3089
N0.HOG0008688	HMURINUM.BCC2017.r1.5HG00423830	chr5H	363173603	363179571	5969	73	0.16633	0.0531268	0.173677	0.727853	0.380014	0.0405917	0.313667
N0.HOG0008695	HMURINUM.BCC2017.r1.5HG00384460	chr5H	92134500	92139173	4674	52	0.0287546	0	0.236574	0.779249	0.485018	0.00741348	0.419303
N0.HOG0008696	HMURINUM.BCC2017.r1.5HG00403720	chr5H	257974441	257998074	23634	225	0.0140431	0.00533333	0.289993	0.643129	0.450329	0.0195397	0.285058
N0.HOG0008697	HMURINUM.BCC2017.r1.6HG00520480	chr6H	364955115	364962118	7004	148	0.0391743	0.021879	0.275755	0.603399	0.432703	0.00377472	0.272539
N0.HOG0008698	HMURINUM.BCC2017.r1.5HG00403040	chr5H	253300486	253308629	8144	174	0.00985222	0	0.214955	0.72847	0.478009	0.00582144	0.361445
N0.HOG0008699	HMURINUM.BCC2017.r1.5HG00430630	chr5H	391187028	391189999	2972	34	0.115708	0.160307	0.220211	0.559536	0.335446	0.0110578	0.221491
N0.HOG0008700	HMURINUM.BCC2017.r1.7HG00591160	chr7H	239621192	239623703	2512	0	NA	NA	NA	NA	NA	NA	NA
N0.HOG0008701	HMURINUM.BCC2017.r1.6HG00497000	chr6H	156879699	156885862	6164	0	NA	NA	NA	NA	NA	NA	NA
N0.HOG0008702	HMURINUM.BCC2017.r1.5HG00412460	chr5H	312352676	312362719	10044	31	0.110319	0.00716846	0.164812	0.357902	0.301529	0.00450165	0.196358
N0.HOG0008705	HMURINUM.BCC2017.r1.7HG00591090	chr7H	239270947	239277452	6506	50	0.026652	0.00533333	0.218799	0.764163	0.468903	0.00577147	0.370407
N0.HOG0008706	HMURINUM.BCC2017.r1.5HG00430770	chr5H	391823966	391826825	2860	73	0.25909	0.0820593	0.258056	0.455071	0.223743	0.0243393	0.156466
N0.HOG0008709	HMURINUM.BCC2017.r1.2HG00152540	chr2H	425694407	425696252	1846	78	0.0732601	0.0127172	0.19691	0.534602	0.401083	0.00477154	0.249327
N0.HOG0008710	HMURINUM.BCC2017.r1.2HG00152550	chr2H	425723788	425725625	1838	0	NA	NA	NA	NA	NA	NA	NA
N0.HOG0008712	HMURINUM.BCC2017.r1.2HG00118430	chr2H	156123515	156123721	207	0	NA	NA	NA	NA	NA	NA	NA
N0.HOG0008713	HMURINUM.BCC2017.r1.6HG00526520	chr6H	397132737	397136264	3528	55	0.109491	0.0131553	0.190596	0.709601	0.439502	0.00422876	0.333465
N0.HOG0008715	HMURINUM.BCC2017.r1.2HG00176290	chr2H	531316492	531321841	5350	71	0.0953826	0.0541918	0.293979	0.703696	0.404244	0.0116541	0.290218
N0.HOG0008717	HMURINUM.BCC2017.r1.6HG00519000	chr6H	357602994	357604606	1613	41	0.157956	0.014782	0.240972	0.605586	0.409266	0.00953687	0.276069
N0.HOG0008718	HMURINUM.BCC2017.r1.2HG00164920	chr2H	485265484	485267648	2165	56	0.0674046	0.0292517	0.188141	0.673204	0.390961	0.00550423	0.322054
N0.HOG0008722	HMURINUM.BCC2017.r1.7HG00606470	chr7H	385920820	385923249	2430	53	0.13379	0.00503145	0.31073	0.596763	0.40922	0.0218786	0.252229
N0.HOG0008726	HMURINUM.BCC2017.r1.2HG00140330	chr2H	360423605	360426040	2436	38	0.0912666	0.0320043	0.215789	0.541961	0.426491	0.0483871	0.203463
N0.HOG0008728	HMURINUM.BCC2017.r1.1HG00021620	chr1H	121029211	121032505	3295	40	0.0578022	0	0.290971	0.730248	0.462663	0.0421273	0.331912
N0.HOG0008729	HMURINUM.BCC2017.r1.3HG00209450	chr3H	97287476	97291850	4375	59	0.00645682	0.0451977	0.225003	0.675928	0.472424	0.00307533	0.324502
N0.HOG0008734	HMURINUM.BCC2017.r1.3HG00256400	chr3H	452575307	452577743	2437	72	0.05	0.0698277	0.289072	0.729808	0.418579	0.00920666	0.307125
N0.HOG0008735	HMURINUM.BCC2017.r1.1HG00061270	chr1H	400853572	400857840	4269	1	NA	NA	NA	NA	NA	0.00236967	0.00236967
N0.HOG0008738	HMURINUM.BCC2017.r1.3HG00245960	chr3H	395946262	395950260	3999	10	0	0	0.29011	0	NA	0.00282237	0.00282237
N0.HOG0008739	HMURINUM.BCC2017.r1.1HG00062750	chr1H	406028074	406031520	3447	0	NA	NA	NA	NA	NA	NA	NA
N0.HOG0008741	HMURINUM.BCC2017.r1.1HG00068920	chr1H	436782215	436784703	2489	41	0.173279	0.0664284	0.30151	0.74749	0.392054	0.0160917	0.326103
N0.HOG0008742	HMURINUM.BCC2017.r1.3HG00266970	chr3H	502560238	502562378	2141	1	NA	NA	NA	NA	NA	0.00236967	0.00236967
N0.HOG0008743	HMURINUM.BCC2017.r1.1HG00081360	chr1H	478448867	478451851	2985	52	0.0179487	0.0353327	0.177106	0.716322	0.412957	0.0607988	0.361944
N0.HOG0008744	HMURINUM.BCC2017.r1.3HG00233180	chr3H	319394971	319398466	3496	63	0.0934008	0.060081	0.180871	0.732892	0.380759	0.00275157	0.34041
N0.HOG0008745	HMURINUM.BCC2017.r1.3HG00233170	chr3H	319388321	319391215	2895	38	0.0229665	0.030268	0.174783	0.655535	0.453073	0.00206743	0.332199
N0.HOG0008748	HMURINUM.BCC2017.r1.1HG00080860	chr1H	476791015	476795623	4609	51	0.0283847	0.0796093	0.188982	0.628321	0.387151	0.0156875	0.293267
N0.HOG0008749	HMURINUM.BCC2017.r1.3HG00229600	chr3H	285106503	285111378	4876	91	0.103611	0.0177394	0.16655	0.799944	0.440976	0.012507	0.378135
N0.HOG0008751	HMURINUM.BCC2017.r1.7HG00563590	chr7H	63126952	63131971	5020	58	0.0246979	0.0903189	0.178187	0.835931	0.453248	0.00630616	0.38399
N0.HOG0008752	HMURINUM.BCC2017.r1.3HG00199740	chr3H	43973572	43979584	6013	43	0.0637874	0.0167817	0.261726	0.816105	0.447319	0.0330285	0.361639
N0.HOG0008753	HMURINUM.BCC2017.r1.1HG00001160	chr1H	7201911	7205439	3529	46	0.316404	0.122854	0.232919	0.480499	0.203801	0.0204701	0.162901
N0.HOG0008754	HMURINUM.BCC2017.r1.1HG00011550	chr1H	44933125	44936557	3433	102	0.162824	0.00840336	0.234195	0.755543	0.42051	0.025344	0.34014
N0.HOG0008755	HMURINUM.BCC2017.r1.1HG00020150	chr1H	107128716	107132647	3932	48	0.0309524	0.00833333	0.268651	0.487156	0.442316	0.0243242	0.230589
N0.HOG0008760	HMURINUM.BCC2017.r1.3HG00231300	chr3H	304743866	304751134	7269	0	NA	NA	NA	NA	NA	NA	NA
N0.HOG0008761	HMURINUM.BCC2017.r1.1HG00080040	chr1H	473726933	473731419	4487	0	NA	NA	NA	NA	NA	NA	NA
N0.HOG0008771	HMURINUM.BCC2017.r1.6HG00528970	chr6H	411348114	411389114	41001	68	0.101088	0.0216117	0.228744	0.580714	0.390368	0.0352709	0.265182
N0.HOG0008773	HMURINUM.BCC2017.r1.1HG00049190	chr1H	343585400	343586815	1416	0	NA	NA	NA	NA	NA	NA	NA
N0.HOG0008780	HMURINUM.BCC2017.r1.6HG00523550	chr6H	383505552	383507946	2395	53	0.0564103	0	0.18796	0.691911	0.444767	0.00594928	0.321821
N0.HOG0008783	HMURINUM.BCC2017.r1.5HG00462300	chr5H	513488018	513499066	11049	101	0.0276793	0.155427	0.263589	0.610495	0.319932	0.0133924	0.23734
N0.HOG0008784	HMURINUM.BCC2017.r1.1HG00038050	chr1H	277477419	277478639	1221	44	0.0309524	0.0699301	0.351748	0.745298	0.440252	0.030549	0.305938
N0.HOG0008788	HMURINUM.BCC2017.r1.6HG00497970	chr6H	163547865	163558490	10626	109	0.0353799	0.00639849	0.192166	0.820231	0.45549	0.00220867	0.395762
N0.HOG0008791	HMURINUM.BCC2017.r1.7HG00592780	chr7H	250636439	250640029	3591	41	0.0946127	0.00798226	0.206522	0.713004	0.453508	0.00658538	0.317496
N0.HOG0008793	HMURINUM.BCC2017.r1.5HG00450430	chr5H	474889655	474892702	3048	0	NA	NA	NA	NA	NA	NA	NA
N0.HOG0008797	HMURINUM.BCC2017.r1.2HG00130140	chr2H	286715480	286715847	368	23	0.0322981	0.115873	0.181589	0.475327	0.341132	0.00208194	0.204443
N0.HOG0008803	HMURINUM.BCC2017.r1.3HG00207110	chr3H	84904278	84905256	979	0	NA	NA	NA	NA	NA	NA	NA
N0.HOG0008806	HMURINUM.BCC2017.r1.7HG00632930	chr7H	520726587	520727198	612	0	NA	NA	NA	NA	NA	NA	NA
N0.HOG0008846	HMURINUM.BCC2017.r1.1HG00028060	chr1H	204376189	204376554	366	0	NA	NA	NA	NA	NA	NA	NA
N0.HOG0008847	HMURINUM.BCC2017.r1.4HG00356100	chr4H	458046615	458046989	375	0	NA	NA	NA	NA	NA	NA	NA
N0.HOG0008849	HMURINUM.BCC2017.r1.7HG00610670	chr7H	410356467	410358981	2515	42	0.143206	0.014059	0.29311	0.825134	0.441289	0.0321472	0.356747
N0.HOG0008852	HMURINUM.BCC2017.r1.2HG00106240	chr2H	89228968	89231676	2709	29	0.104762	0.0610016	0.264454	0.674436	0.351687	0.0125023	0.274411
N0.HOG0008853	HMURINUM.BCC2017.r1.3HG00222220	chr3H	192487571	192489376	1806	3	0	0	0.0957265	1.03748	0.5	0.000670812	0.487752
N0.HOG0008856	HMURINUM.BCC2017.r1.6HG00492780	chr6H	129769180	129775069	5890	57	0.00935673	0.00672515	0.222556	0.655635	0.474031	0.00235969	0.311342
N0.HOG0008857	HMURINUM.BCC2017.r1.7HG00633400	chr7H	521909456	521914818	5363	50	0.0712674	0.133051	0.215531	0.361201	0.297112	0.0394639	0.128655
N0.HOG0008858	HMURINUM.BCC2017.r1.6HG00492550	chr6H	127800847	127806280	5434	81	0.0359788	0.00329218	0.269859	0.563264	0.450975	0.00461084	0.259248
N0.HOG0008859	HMURINUM.BCC2017.r1.7HG00633780	chr7H	523187922	523194355	6434	158	0.0493068	0.0128993	0.242899	0.479583	0.410018	0.00475859	0.218445
N0.HOG0008860	HMURINUM.BCC2017.r1.7HG00628780	chr7H	505220200	505220796	597	0	NA	NA	NA	NA	NA	NA	NA
N0.HOG0008863	HMURINUM.BCC2017.r1.7HG00572990	chr7H	109961748	109965604	3857	47	0.0509859	0.0162107	0.237378	0.536326	0.388435	0.0531279	0.279504
N0.HOG0008864	HMURINUM.BCC2017.r1.6HG00525910	chr6H	392732991	392746005	13015	238	0.0783897	0.00848339	0.257441	0.56645	0.425563	0.00920006	0.250777
N0.HOG0008867	HMURINUM.BCC2017.r1.4HG00356210	chr4H	458502137	458508198	6062	98	0.0745608	0.0177754	0.27326	0.503335	0.389198	0.00962081	0.236245
N0.HOG0008868	HMURINUM.BCC2017.r1.1HG00028070	chr1H	204388599	204401285	12687	51	0.129637	0.0225957	0.249012	0.445034	0.355899	0.0765831	0.179735
N0.HOG0008870	HMURINUM.BCC2017.r1.6HG00541070	chr6H	456353335	456358324	4990	2	0	0	0.142857	0	NA	0.00273224	0.00273224
N0.HOG0008871	HMURINUM.BCC2017.r1.1HG00041440	chr1H	295977733	295980834	3102	36	0.0608466	0.026455	0.165608	0.636883	0.432834	0.0379754	0.291504
N0.HOG0008872	HMURINUM.BCC2017.r1.4HG00364580	chr4H	487221587	487224285	2699	48	0.0646978	0.0261905	0.248107	0.371716	0.381003	0.0154453	0.148328
N0.HOG0008873	HMURINUM.BCC2017.r1.6HG00520940	chr6H	367993431	367995712	2282	4	0	0	0.32381	0	NA	0.00420673	0.00420673
N0.HOG0008874	HMURINUM.BCC2017.r1.7HG00582030	chr7H	164351590	164354740	3151	38	0.0315789	0.00701754	0.209524	0.871385	0.479584	0.00770928	0.385301
N0.HOG0008876	HMURINUM.BCC2017.r1.1HG00059700	chr1H	393667962	393670011	2050	0	NA	NA	NA	NA	NA	NA	NA
N0.HOG0008877	HMURINUM.BCC2017.r1.7HG00572840	chr7H	109306661	109310446	3786	0	NA	NA	NA	NA	NA	NA	NA
N0.HOG0008878	HMURINUM.BCC2017.r1.6HG00525800	chr6H	392141799	392144700	2902	19	0.202236	0.0747568	0.1171	0.373486	0.245567	0.0182749	0.205151
N0.HOG0008880	HMURINUM.BCC2017.r1.4HG00335070	chr4H	347048020	347050757	2738	35	0.00380952	0.0190476	0.286987	0.595472	0.438638	0.00479859	0.274918
N0.HOG0008881	HMURINUM.BCC2017.r1.2HG00094750	chr2H	43004384	43007893	3510	175	0.0382459	0.00441654	0.265134	0.594166	0.445633	0.0517875	0.279769
N0.HOG0008883	HMURINUM.BCC2017.r1.4HG00338330	chr4H	368348112	368351871	3760	99	0.118719	0.109451	0.213655	0.526106	0.322376	0.0112083	0.266302
N0.HOG0008884	HMURINUM.BCC2017.r1.4HG00338310	chr4H	368111495	368113665	2171	42	0.0507937	0.0603262	0.161451	0.647272	0.43922	0.0063381	0.305567
N0.HOG0008886	HMURINUM.BCC2017.r1.4HG00292540	chr4H	10930708	10931668	961	0	NA	NA	NA	NA	NA	NA	NA
N0.HOG0008888	HMURINUM.BCC2017.r1.6HG00497880	chr6H	162714984	162718271	3288	0	NA	NA	NA	NA	NA	NA	NA
N0.HOG0008889	HMURINUM.BCC2017.r1.7HG00612230	chr7H	418045269	418048018	2750	1	NA	NA	NA	NA	NA	NA	NA
N0.HOG0008893	HMURINUM.BCC2017.r1.2HG00173270	chr2H	519203663	519206170	2508	0	NA	NA	NA	NA	NA	NA	NA
N0.HOG0008894	HMURINUM.BCC2017.r1.2HG00131810	chr2H	296089778	296093591	3814	45	0	0.035156	0.114416	0.712855	0.470297	0.00234084	0.414716
N0.HOG0008895	HMURINUM.BCC2017.r1.5HG00440520	chr5H	431989144	431998011	8868	0	NA	NA	NA	NA	NA	NA	NA
N0.HOG0008896	HMURINUM.BCC2017.r1.2HG00160200	chr2H	466372949	466377103	4155	97	0.0530772	0.013353	0.210626	0.448253	0.326947	0.012603	0.179767
N0.HOG0008897	HMURINUM.BCC2017.r1.2HG00109860	chr2H	107011363	107016854	5492	75	0.111746	0.0214603	0.278222	0.416375	0.400915	0.0319504	0.167417
N0.HOG0008898	HMURINUM.BCC2017.r1.1HG00042620	chr1H	306069477	306071691	2215	0	NA	NA	NA	NA	NA	NA	NA
N0.HOG0008899	HMURINUM.BCC2017.r1.4HG00363490	chr4H	484845210	484847944	2735	0	NA	NA	NA	NA	NA	NA	NA
N0.HOG0008900	HMURINUM.BCC2017.r1.7HG00558260	chr7H	44082488	44085200	2713	48	0.201694	0.00631313	0.176526	0.665793	0.345559	0.0413463	0.3416
N0.HOG0008901	HMURINUM.BCC2017.r1.3HG00233210	chr3H	319750043	319754335	4293	51	0.0140056	0.0409538	0.158414	0.279866	0.340373	0.00251442	0.171481
N0.HOG0008910	HMURINUM.BCC2017.r1.4HG00353250	chr4H	446865514	446867209	1696	43	0.0186047	0.00620155	0.251469	0.542755	0.459598	0.00659336	0.279025
N0.HOG0008911	HMURINUM.BCC2017.r1.4HG00353260	chr4H	446943267	446945546	2280	95	0.0505263	0.0116291	0.244473	0.569268	0.408724	0.00886807	0.268006
N0.HOG0008912	HMURINUM.BCC2017.r1.6HG00496270	chr6H	153372299	153375483	3185	0	NA	NA	NA	NA	NA	NA	NA
N0.HOG0008913	HMURINUM.BCC2017.r1.7HG00618600	chr7H	457650873	457654036	3164	0	NA	NA	NA	NA	NA	NA	NA
N0.HOG0008917	HMURINUM.BCC2017.r1.4HG00344950	chr4H	405966923	405974494	7572	33	0.0855145	0.0242424	0.285248	0.609858	0.420086	0.00574819	0.258842
N0.HOG0008918	HMURINUM.BCC2017.r1.2HG00113470	chr2H	127558589	127560819	2231	0	NA	NA	NA	NA	NA	NA	NA
N0.HOG0008920	HMURINUM.BCC2017.r1.4HG00359070	chr4H	469795746	469798341	2596	0	NA	NA	NA	NA	NA	NA	NA
N0.HOG0008921	HMURINUM.BCC2017.r1.1HG00041650	chr1H	297319003	297321196	2194	0	NA	NA	NA	NA	NA	NA	NA
N0.HOG0008926	HMURINUM.BCC2017.r1.4HG00350020	chr4H	431068444	431072878	4435	0	NA	NA	NA	NA	NA	NA	NA
N0.HOG0008929	HMURINUM.BCC2017.r1.4HG00292470	chr4H	10751602	10752286	685	15	0	0	0.307009	0.549456	0.5	0.00581762	0.247166
N0.HOG0008930	HMURINUM.BCC2017.r1.5HG00369150	chr5H	8233245	8233776	532	0	NA	NA	NA	NA	NA	NA	NA
N0.HOG0008934	HMURINUM.BCC2017.r1.5HG00393670	chr5H	188777818	188788408	10591	40	0.0333333	0	0.234048	0.661072	0.421407	0.00308829	0.329807
N0.HOG0008942	HMURINUM.BCC2017.r1.5HG00388430	chr5H	127336574	127350877	14304	58	0.00935961	0.0123302	0.211987	0.749948	0.463231	0.00804002	0.363055
N0.HOG0008943	HMURINUM.BCC2017.r1.5HG00448190	chr5H	466086616	466091649	5034	0	NA	NA	NA	NA	NA	NA	NA
N0.HOG0008947	HMURINUM.BCC2017.r1.5HG00421840	chr5H	355556663	355561707	5045	64	0.00961538	0.028869	0.284032	0.633433	0.439206	0.00468757	0.28034
N0.HOG0008948	HMURINUM.BCC2017.r1.7HG00586190	chr7H	192700088	192705228	5141	30	0.140122	0.0304762	0.266129	0.521259	0.360369	0.0199312	0.24187
N0.HOG0008949	HMURINUM.BCC2017.r1.7HG00587510	chr7H	204516152	204521564	5413	0	NA	NA	NA	NA	NA	NA	NA
N0.HOG0008950	HMURINUM.BCC2017.r1.5HG00424120	chr5H	364629494	364637555	8062	0	NA	NA	NA	NA	NA	NA	NA
N0.HOG0008951	HMURINUM.BCC2017.r1.5HG00385420	chr5H	98903147	98915935	12789	23	0	0.0124224	0.302596	0.725637	0.472582	0.00488698	0.312523
N0.HOG0008952	HMURINUM.BCC2017.r1.4HG00319090	chr4H	193609581	193614271	4691	50	0	0.0152381	0.265586	0.847643	0.487248	0.00408092	0.387865
N0.HOG0008955	HMURINUM.BCC2017.r1.4HG00315660	chr4H	152909066	152912243	3178	0	NA	NA	NA	NA	NA	NA	NA
N0.HOG0008956	HMURINUM.BCC2017.r1.6HG00505310	chr6H	255424336	255425814	1479	20	0.0514286	0	0.293993	0.808966	0.480964	0.00293626	0.354596
N0.HOG0008957	HMURINUM.BCC2017.r1.2HG00145540	chr2H	388773263	388774764	1502	25	0.0342857	0.0411429	0.236718	0.670621	0.436404	0.0162739	0.288684
N0.HOG0008958	HMURINUM.BCC2017.r1.6HG00535840	chr6H	440431491	440434882	3392	0	NA	NA	NA	NA	NA	NA	NA
N0.HOG0008959	HMURINUM.BCC2017.r1.2HG00087600	chr2H	21583427	21586636	3210	83	0.0797917	0.00691999	0.292489	0.673872	0.4348	0.0156921	0.294936
N0.HOG0008960	HMURINUM.BCC2017.r1.7HG00591730	chr7H	244194616	244198803	4188	142	0.13897	0.00501494	0.233586	0.691373	0.418992	0.0124626	0.321971
N0.HOG0008961	HMURINUM.BCC2017.r1.2HG00092840	chr2H	38005797	38007897	2101	0	NA	NA	NA	NA	NA	NA	NA
N0.HOG0008962	HMURINUM.BCC2017.r1.2HG00155960	chr2H	444434348	444436687	2340	0	NA	NA	NA	NA	NA	NA	NA
N0.HOG0008963	HMURINUM.BCC2017.r1.6HG00518020	chr6H	351365881	351368330	2450	0	NA	NA	NA	NA	NA	NA	NA
N0.HOG0008965	HMURINUM.BCC2017.r1.6HG00511050	chr6H	304356086	304377492	21407	90	0.156611	0.142941	0.240784	0.245987	0.112513	0.00677597	0.0940905
N0.HOG0008966	HMURINUM.BCC2017.r1.2HG00150370	chr2H	415971733	415983148	11416	126	0.118216	0.0761381	0.291334	0.596973	0.363645	0.0280329	0.244986
N0.HOG0008970	HMURINUM.BCC2017.r1.2HG00153260	chr2H	428371233	428376289	5057	55	0.0778058	0.0374026	0.281612	0.78832	0.418929	0.00605233	0.361638
N0.HOG0008971	HMURINUM.BCC2017.r1.1HG00033250	chr1H	247482389	247486951	4563	0	NA	NA	NA	NA	NA	NA	NA
N0.HOG0008972	HMURINUM.BCC2017.r1.2HG00147290	chr2H	399190651	399193515	2865	60	0.0717438	0.0111111	0.274188	0.360329	0.375834	0.00607339	0.150468
N0.HOG0008973	HMURINUM.BCC2017.r1.6HG00508540	chr6H	286467833	286471117	3285	32	0	0.0125	0.216575	0.749784	0.461856	0.00236032	0.341234
N0.HOG0008974	HMURINUM.BCC2017.r1.2HG00143690	chr2H	379368857	379375827	6971	74	0.0529156	0.030654	0.294901	0.756113	0.432594	0.0549841	0.318183
N0.HOG0008978	HMURINUM.BCC2017.r1.3HG00235710	chr3H	336203561	336204454	894	0	NA	NA	NA	NA	NA	NA	NA
N0.HOG0008979	HMURINUM.BCC2017.r1.1HG00062990	chr1H	406659581	406662309	2729	0	NA	NA	NA	NA	NA	NA	NA
N0.HOG0008980	HMURINUM.BCC2017.r1.3HG00246200	chr3H	397503144	397506710	3567	0	NA	NA	NA	NA	NA	NA	NA
N0.HOG0008981	HMURINUM.BCC2017.r1.3HG00250690	chr3H	421625681	421636788	11108	116	0.0608564	0	0.298945	0.626181	0.416527	0.00595758	0.278888
N0.HOG0008982	HMURINUM.BCC2017.r1.3HG00250030	chr3H	418686914	418687404	491	5	0.0571429	0	0.266667	0.855172	0.405895	0.00469751	0.368265
N0.HOG0008983	HMURINUM.BCC2017.r1.1HG00064890	chr1H	414017237	414017847	611	16	0.248993	0	0.356548	0.516975	0.277783	0.0546146	0.20717
N0.HOG0008984	HMURINUM.BCC2017.r1.3HG00229990	chr3H	288245132	288252674	7543	52	0.198464	0.0636607	0.212947	0.549163	0.325033	0.0138819	0.251785
N0.HOG0008985	HMURINUM.BCC2017.r1.1HG00080850	chr1H	476783369	476789231	5863	74	0.0703945	0.0836947	0.220349	0.519835	0.365023	0.0309365	0.211406
N0.HOG0008987	HMURINUM.BCC2017.r1.1HG00059370	chr1H	390873658	390878259	4602	96	0.00972222	0.0166667	0.331006	0.684508	0.469881	0.00738952	0.304414
N0.HOG0008988	HMURINUM.BCC2017.r1.3HG00259260	chr3H	468356238	468360854	4617	0	NA	NA	NA	NA	NA	NA	NA
N0.HOG0008990	HMURINUM.BCC2017.r1.1HG00052820	chr1H	363184002	363186832	2831	38	0.0620783	0.0200501	0.241893	0.628281	0.427767	0.00548232	0.274959
N0.HOG0008991	HMURINUM.BCC2017.r1.3HG00251190	chr3H	423413504	423419102	5599	58	0.0872047	0.0091954	0.273727	0.500622	0.367894	0.0050158	0.221774
N0.HOG0008992	HMURINUM.BCC2017.r1.3HG00262190	chr3H	480725921	480726771	851	14	0.0779696	0	0.312193	0.700509	0.420758	0.00781228	0.355072
N0.HOG0008993	HMURINUM.BCC2017.r1.1HG00056820	chr1H	380943154	380943666	513	0	NA	NA	NA	NA	NA	NA	NA
N0.HOG0008998	HMURINUM.BCC2017.r1.1HG00056670	chr1H	380068332	380071305	2974	91	0.157759	0	0.299875	0.533964	0.389317	0.0102912	0.228276
N0.HOG0008999	HMURINUM.BCC2017.r1.3HG00262360	chr3H	481435120	481437337	2218	27	0.140144	0.0148148	0.218586	0.331191	0.300207	0.0148748	0.125817
N0.HOG0009000	HMURINUM.BCC2017.r1.5HG00398300	chr5H	225501945	225504773	2829	44	0.0151515	0.0190476	0.170346	0.753233	0.466813	0.00339661	0.367543
N0.HOG0009001	HMURINUM.BCC2017.r1.3HG00286220	chr3H	572916744	572919287	2544	75	0.0419034	0.0213333	0.303031	0.582006	0.417843	0.00706314	0.277317
N0.HOG0009003	HMURINUM.BCC2017.r1.1HG00059820	chr1H	394382180	394384366	2187	0	NA	NA	NA	NA	NA	NA	NA
N0.HOG0009004	HMURINUM.BCC2017.r1.3HG00258790	chr3H	465952828	465954828	2001	0	NA	NA	NA	NA	NA	NA	NA
N0.HOG0009015	HMURINUM.BCC2017.r1.2HG00156950	chr2H	450634734	450637236	2503	20	0.18315	0.067033	0.228901	0.873191	0.408414	0.00665218	0.417422
N0.HOG0009016	HMURINUM.BCC2017.r1.6HG00517270	chr6H	345869293	345874210	4918	94	0.0597725	0.0128627	0.25567	0.570139	0.447314	0.009143	0.252831
N0.HOG0009017	HMURINUM.BCC2017.r1.6HG00522590	chr6H	378261910	378264045	2136	44	0.125893	0.0697429	0.167433	0.531386	0.353638	0.025335	0.310264
N0.HOG0009018	HMURINUM.BCC2017.r1.7HG00584490	chr7H	181706482	181708444	1963	17	0.185908	0	0.217281	0.607012	0.346819	0.0106406	0.307891
N0.HOG0009019	HMURINUM.BCC2017.r1.4HG00361230	chr4H	477247854	477250649	2796	0	NA	NA	NA	NA	NA	NA	NA
N0.HOG0009020	HMURINUM.BCC2017.r1.1HG00038460	chr1H	279126566	279128894	2329	0	NA	NA	NA	NA	NA	NA	NA
N0.HOG0009022	HMURINUM.BCC2017.r1.7HG00587190	chr7H	202430795	202438726	7932	72	0.110009	0.0305098	0.252208	0.428607	0.416869	0.0191265	0.193507
N0.HOG0009024	HMURINUM.BCC2017.r1.6HG00507110	chr6H	276405345	276411163	5819	63	0.0323507	0	0.185383	0.851659	0.458534	0.00614429	0.402511
N0.HOG0009026	HMURINUM.BCC2017.r1.2HG00137530	chr2H	344568009	344574279	6271	102	0.0623716	0.0472312	0.234712	0.571993	0.403855	0.0626957	0.229228
N0.HOG0009027	HMURINUM.BCC2017.r1.7HG00586560	chr7H	196555730	196560660	4931	79	0.0852042	0	0.230259	0.717741	0.465762	0.0137565	0.331625
N0.HOG0009028	HMURINUM.BCC2017.r1.5HG00401430	chr5H	241873115	241878166	5052	58	0.00689655	0.0045977	0.222256	0.628166	0.47331	0.003384	0.326726
N0.HOG0009030	HMURINUM.BCC2017.r1.2HG00161450	chr2H	470865471	470867853	2383	0	NA	NA	NA	NA	NA	NA	NA
N0.HOG0009031	HMURINUM.BCC2017.r1.6HG00473820	chr6H	30499910	30502003	2094	0	NA	NA	NA	NA	NA	NA	NA
N0.HOG0009036	HMURINUM.BCC2017.r1.7HG00604180	chr7H	371035878	371041216	5339	17	0.0235294	0	0.226374	0.677229	0.459403	0.00261199	0.341439
N0.HOG0009049	HMURINUM.BCC2017.r1.3HG00209050	chr3H	95884243	95884995	753	0	NA	NA	NA	NA	NA	NA	NA
N0.HOG0009062	HMURINUM.BCC2017.r1.7HG00555830	chr7H	34152088	34153747	1660	0	NA	NA	NA	NA	NA	NA	NA
N0.HOG0009063	HMURINUM.BCC2017.r1.2HG00130610	chr2H	289716974	289719442	2469	0	NA	NA	NA	NA	NA	NA	NA
N0.HOG0009068	HMURINUM.BCC2017.r1.6HG00480940	chr6H	57352662	57353774	1113	0	NA	NA	NA	NA	NA	NA	NA
N0.HOG0009069	HMURINUM.BCC2017.r1.4HG00324400	chr4H	252041651	252041890	240	0	NA	NA	NA	NA	NA	NA	NA
N0.HOG0009081	HMURINUM.BCC2017.r1.1HG00044750	chr1H	318270582	318270923	342	0	NA	NA	NA	NA	NA	NA	NA
N0.HOG0009084	HMURINUM.BCC2017.r1.6HG00468360	chr6H	13494540	13499754	5215	0	NA	NA	NA	NA	NA	NA	NA
N0.HOG0009097	HMURINUM.BCC2017.r1.1HG00021050	chr1H	115621542	115625016	3475	0	NA	NA	NA	NA	NA	NA	NA
N0.HOG0009098	HMURINUM.BCC2017.r1.4HG00350950	chr4H	436009893	436011954	2062	21	0.0526077	0	0.185034	0.342541	0.326685	0.00403013	0.244413
N0.HOG0009105	HMURINUM.BCC2017.r1.5HG00445440	chr5H	452203527	452207088	3562	34	0.0112045	0.0156863	0.244684	0.402992	0.433494	0.020134	0.194323
N0.HOG0009106	HMURINUM.BCC2017.r1.2HG00127160	chr2H	253348458	253351773	3316	22	0.0867466	0.128465	0.266417	0.625316	0.328828	0.00705944	0.254645
N0.HOG0009108	HMURINUM.BCC2017.r1.7HG00581330	chr7H	160998419	161002211	3793	0	NA	NA	NA	NA	NA	NA	NA
N0.HOG0009109	HMURINUM.BCC2017.r1.2HG00099800	chr2H	61724843	61726364	1522	20	0	0.125714	0.27619	0.5295	0.439181	0.00647421	0.225054
N0.HOG0009110	HMURINUM.BCC2017.r1.7HG00608970	chr7H	399260844	399262200	1357	32	0.0165751	0.0226648	0.113736	0.730388	0.446411	0.00231206	0.36511
N0.HOG0009112	HMURINUM.BCC2017.r1.5HG00445780	chr5H	453701777	453705616	3840	62	0.0603687	0.0165899	0.233593	0.61239	0.375783	0.0313744	0.30894
N0.HOG0009115	HMURINUM.BCC2017.r1.1HG00054180	chr1H	370046612	370049288	2677	0	NA	NA	NA	NA	NA	NA	NA
N0.HOG0009116	HMURINUM.BCC2017.r1.5HG00442420	chr5H	439667143	439669977	2835	35	0.0860003	0.0131868	0.280293	0.406873	0.376953	0.0468934	0.164857
N0.HOG0009123	HMURINUM.BCC2017.r1.7HG00573640	chr7H	113648441	113650274	1834	66	0.0020202	0	0.24758	0.594728	0.487597	0.00293879	0.276305
N0.HOG0009124	HMURINUM.BCC2017.r1.6HG00526480	chr6H	396284927	396287268	2342	0	NA	NA	NA	NA	NA	NA	NA
N0.HOG0009126	HMURINUM.BCC2017.r1.7HG00572630	chr7H	108272419	108276346	3928	44	0.0314685	0.00606061	0.24677	0.712017	0.453938	0.0105871	0.328651
N0.HOG0009127	HMURINUM.BCC2017.r1.6HG00525420	chr6H	390574981	390577634	2654	52	0.12898	0	0.288645	0.559176	0.41096	0.00752184	0.22577
N0.HOG0009128	HMURINUM.BCC2017.r1.2HG00121300	chr2H	174180103	174185477	5375	0	NA	NA	NA	NA	NA	NA	NA
N0.HOG0009129	HMURINUM.BCC2017.r1.7HG00630350	chr7H	511105750	511110927	5178	0	NA	NA	NA	NA	NA	NA	NA
N0.HOG0009132	HMURINUM.BCC2017.r1.5HG00464700	chr5H	520704272	520706448	2177	46	0.117232	0.173706	0.132362	0.37495	0.18198	0.00791127	0.207559
N0.HOG0009135	HMURINUM.BCC2017.r1.4HG00335290	chr4H	348913861	348918569	4709	51	0.00261438	0.0123249	0.2155	0.754642	0.475957	0.0113583	0.336124
N0.HOG0009138	HMURINUM.BCC2017.r1.5HG00374110	chr5H	30137103	30141074	3972	0	NA	NA	NA	NA	NA	NA	NA
N0.HOG0009147	HMURINUM.BCC2017.r1.6HG00469640	chr6H	17489560	17494282	4723	66	0.200133	0.0440892	0.217438	0.628483	0.352644	0.0134937	0.276228
N0.HOG0009148	HMURINUM.BCC2017.r1.7HG00572330	chr7H	106766031	106767520	1490	48	0	0.010989	0.307372	0.695951	0.486965	0.00443997	0.308053
N0.HOG0009149	HMURINUM.BCC2017.r1.6HG00528350	chr6H	408239116	408240543	1428	34	0.0954431	0.0168929	0.373918	0.559325	0.368866	0.0487312	0.202702
N0.HOG0009150	HMURINUM.BCC2017.r1.7HG00568090	chr7H	84333822	84335566	1745	51	0.0227394	0	0.202241	0.607907	0.453475	0.0131108	0.303024
N0.HOG0009151	HMURINUM.BCC2017.r1.6HG00533650	chr6H	432214065	432215874	1810	70	0.121402	0.0144218	0.224804	0.642948	0.400424	0.019574	0.305161
N0.HOG0009153	HMURINUM.BCC2017.r1.1HG00049180	chr1H	343570539	343576795	6257	0	NA	NA	NA	NA	NA	NA	NA
N0.HOG0009157	HMURINUM.BCC2017.r1.7HG00606920	chr7H	388156660	388159922	3263	0	NA	NA	NA	NA	NA	NA	NA
N0.HOG0009158	HMURINUM.BCC2017.r1.7HG00578390	chr7H	144889648	144893603	3956	96	0.0259921	0.00992063	0.193727	0.82312	0.463667	0.00568737	0.392052
N0.HOG0009159	HMURINUM.BCC2017.r1.6HG00523510	chr6H	383396259	383401527	5269	11	0.108159	0	0.297835	0.812079	0.416417	0.0038894	0.374649
N0.HOG0009161	HMURINUM.BCC2017.r1.5HG00449160	chr5H	470327686	470331526	3841	98	0.0586978	0.0643778	0.16787	0.550857	0.396795	0.00699132	0.303241
N0.HOG0009162	HMURINUM.BCC2017.r1.2HG00095640	chr2H	45584568	45589003	4436	72	0.029021	0.0577381	0.269029	0.511206	0.385084	0.0550701	0.227402
N0.HOG0009163	HMURINUM.BCC2017.r1.4HG00334410	chr4H	343453133	343456543	3411	69	0.0220842	0	0.211732	0.529322	0.441197	0.00250109	0.275761
N0.HOG0009164	HMURINUM.BCC2017.r1.3HG00246410	chr3H	399040633	399058677	18045	132	0.0207071	0.0240434	0.235925	0.654861	0.444558	0.00382486	0.322521
N0.HOG0009165	HMURINUM.BCC2017.r1.7HG00615880	chr7H	441123589	441127011	3423	30	0.051544	0.0235409	0.283516	0.499356	0.385139	0.00672945	0.230715
N0.HOG0009172	HMURINUM.BCC2017.r1.6HG00491450	chr6H	119529828	119535323	5496	74	0.0539749	0.037323	0.244015	0.582641	0.383072	0.00825554	0.265859
N0.HOG0009173	HMURINUM.BCC2017.r1.7HG00636340	chr7H	531768762	531774943	6182	81	0.107285	0.0706557	0.295518	0.583939	0.371601	0.0320914	0.263602
N0.HOG0009176	HMURINUM.BCC2017.r1.2HG00098070	chr2H	55506881	55507885	1005	41	0.0445993	0.00650407	0.307889	0.542126	0.436176	0.0283188	0.218666
N0.HOG0009177	HMURINUM.BCC2017.r1.3HG00199380	chr3H	42073836	42077398	3563	83	0.0064257	0.0064257	0.216135	0.65686	0.474289	0.0173999	0.303762
N0.HOG0009178	HMURINUM.BCC2017.r1.7HG00575820	chr7H	129607815	129611413	3599	1	NA	NA	NA	NA	NA	0.00684932	0.00684932
N0.HOG0009179	HMURINUM.BCC2017.r1.6HG00527730	chr6H	405516129	405520435	4307	53	0.109287	0.0710899	0.359693	0.639927	0.410289	0.0127743	0.278626
N0.HOG0009181	HMURINUM.BCC2017.r1.4HG00313230	chr4H	127408250	127409735	1486	39	0	0	0.254325	0.636605	0.5	0.00302691	0.288824
N0.HOG0009182	HMURINUM.BCC2017.r1.2HG00133190	chr2H	306561992	306563690	1699	32	0.0821429	0.0154762	0.236951	0.633477	0.42634	0.0103751	0.300458
N0.HOG0009183	HMURINUM.BCC2017.r1.4HG00360470	chr4H	474680275	474683067	2793	0	NA	NA	NA	NA	NA	NA	NA
N0.HOG0009184	HMURINUM.BCC2017.r1.1HG00037920	chr1H	277254599	277256150	1552	0	NA	NA	NA	NA	NA	NA	NA
N0.HOG0009187	HMURINUM.BCC2017.r1.7HG00561910	chr7H	56629381	56630086	706	0	NA	NA	NA	NA	NA	NA	NA
N0.HOG0009190	HMURINUM.BCC2017.r1.5HG00373500	chr5H	27460124	27481823	21700	0	NA	NA	NA	NA	NA	NA	NA
N0.HOG0009193	HMURINUM.BCC2017.r1.4HG00308640	chr4H	89811998	89816070	4073	43	0.0632763	0.00715564	0.321049	0.628669	0.436986	0.00969609	0.26343
N0.HOG0009194	HMURINUM.BCC2017.r1.4HG00308630	chr4H	89782718	89791186	8469	48	0.00277778	0.00277778	0.247486	0.476969	0.459614	0.00391809	0.242919
N0.HOG0009199	HMURINUM.BCC2017.r1.5HG00416850	chr5H	335185114	335198097	12984	0	NA	NA	NA	NA	NA	NA	NA
N0.HOG0009200	HMURINUM.BCC2017.r1.5HG00416840	chr5H	335137838	335149866	12029	80	0.0854762	0.0274118	0.219277	0.456878	0.339536	0.00542685	0.212549
N0.HOG0009204	HMURINUM.BCC2017.r1.5HG00405420	chr5H	270820372	270833049	12678	177	0.0629566	0.0220505	0.193047	0.648515	0.429524	0.00489499	0.31872
N0.HOG0009205	HMURINUM.BCC2017.r1.4HG00308520	chr4H	88721804	88726217	4414	64	0.0160985	0.0166667	0.275252	0.602564	0.471359	0.0037548	0.286033
N0.HOG0009206	HMURINUM.BCC2017.r1.5HG00395630	chr5H	205848703	205852759	4057	59	0.0335755	0.0135997	0.208667	0.553373	0.429577	0.00595431	0.267181
N0.HOG0009211	HMURINUM.BCC2017.r1.5HG00429150	chr5H	385185026	385188874	3849	68	0.00588235	0.257535	0.182148	0.691756	0.354954	0.00280151	0.280548
N0.HOG0009213	HMURINUM.BCC2017.r1.4HG00303370	chr4H	61085753	61087623	1871	0	NA	NA	NA	NA	NA	NA	NA
N0.HOG0009214	HMURINUM.BCC2017.r1.4HG00303350	chr4H	61035245	61036914	1670	49	0.00816327	0.0443448	0.202138	0.680999	0.442353	0.00765873	0.319565
N0.HOG0009216	HMURINUM.BCC2017.r1.2HG00081540	chr2H	2177883	2178823	941	0	NA	NA	NA	NA	NA	NA	NA
N0.HOG0009217	HMURINUM.BCC2017.r1.2HG00175830	chr2H	529813675	529816498	2824	58	0.0144752	0.0109195	0.241291	0.671731	0.433993	0.00471478	0.326583
N0.HOG0009219	HMURINUM.BCC2017.r1.1HG00041680	chr1H	297415541	297421987	6447	0	NA	NA	NA	NA	NA	NA	NA
N0.HOG0009221	HMURINUM.BCC2017.r1.7HG00591540	chr7H	243190836	243193505	2670	0	NA	NA	NA	NA	NA	NA	NA
N0.HOG0009225	HMURINUM.BCC2017.r1.4HG00308390	chr4H	87991582	87992868	1287	0	NA	NA	NA	NA	NA	NA	NA
N0.HOG0009226	HMURINUM.BCC2017.r1.5HG00395520	chr5H	204730828	204732003	1176	0	NA	NA	NA	NA	NA	NA	NA
N0.HOG0009228	HMURINUM.BCC2017.r1.5HG00395640	chr5H	206336331	206338322	1992	19	0	0	0.118014	0.595622	0.5	0.00191542	0.471981
N0.HOG0009229	HMURINUM.BCC2017.r1.4HG00308510	chr4H	88719545	88721012	1468	51	0.0272642	0.00356506	0.359075	0.665607	0.450112	0.00695962	0.289526
N0.HOG0009230	HMURINUM.BCC2017.r1.4HG00307470	chr4H	83640418	83642214	1797	56	0	0.0319728	0.277132	0.517079	0.46	0.00615151	0.232925
N0.HOG0009231	HMURINUM.BCC2017.r1.5HG00394770	chr5H	197846063	197849216	3154	20	0.0138095	0.0153846	0.447679	0.633615	0.403984	0.0185462	0.284858
N0.HOG0009233	HMURINUM.BCC2017.r1.5HG00396910	chr5H	217425463	217429983	4521	67	0	0.023312	0.272702	0.649991	0.474027	0.0038956	0.283119
N0.HOG0009235	HMURINUM.BCC2017.r1.2HG00178180	chr2H	538490542	538493770	3229	115	0.0925434	0.0137474	0.222895	0.689217	0.403048	0.0168753	0.379081
N0.HOG0009236	HMURINUM.BCC2017.r1.2HG00156670	chr2H	448769452	448771910	2459	22	0.132934	0.0151515	0.268262	0.300151	0.333523	0.0198244	0.09534
N0.HOG0009237	HMURINUM.BCC2017.r1.6HG00517440	chr6H	347137275	347138996	1722	0	NA	NA	NA	NA	NA	NA	NA
N0.HOG0009238	HMURINUM.BCC2017.r1.2HG00148590	chr2H	406789268	406794533	5266	58	0.113793	0.0308703	0.206631	0.57058	0.413394	0.0540898	0.266668
N0.HOG0009239	HMURINUM.BCC2017.r1.6HG00509600	chr6H	294726383	294730502	4120	47	0.0113475	0.00607903	0.184397	0.599863	0.453115	0.00253665	0.292712
N0.HOG0009243	HMURINUM.BCC2017.r1.6HG00511930	chr6H	309564392	309565833	1442	67	0.0720354	0.00852878	0.29292	0.698219	0.432274	0.00514611	0.318356
N0.HOG0009244	HMURINUM.BCC2017.r1.2HG00151950	chr2H	422862024	422864195	2172	37	0.123592	0.0659341	0.236472	0.595245	0.329405	0.0158061	0.265832
N0.HOG0009245	HMURINUM.BCC2017.r1.2HG00167570	chr2H	495285327	495298495	13169	145	0.109881	0.034023	0.234872	0.551463	0.379929	0.00790061	0.26075
N0.HOG0009246	HMURINUM.BCC2017.r1.2HG00179480	chr2H	544404740	544407114	2375	0	NA	NA	NA	NA	NA	NA	NA
N0.HOG0009247	HMURINUM.BCC2017.r1.2HG00179620	chr2H	544876342	544880209	3868	0	NA	NA	NA	NA	NA	NA	NA
N0.HOG0009248	HMURINUM.BCC2017.r1.2HG00143350	chr2H	377861325	377870637	9313	0	NA	NA	NA	NA	NA	NA	NA
N0.HOG0009249	HMURINUM.BCC2017.r1.2HG00143460	chr2H	378358729	378364302	5574	0	NA	NA	NA	NA	NA	NA	NA
N0.HOG0009250	HMURINUM.BCC2017.r1.2HG00161020	chr2H	469714020	469717899	3880	66	0.0279942	0.0189755	0.214585	0.538239	0.417342	0.0100801	0.256287
N0.HOG0009255	HMURINUM.BCC2017.r1.2HG00147850	chr2H	403288077	403290311	2235	80	0.0979785	0.012619	0.344011	0.444868	0.31885	0.00635855	0.193774
N0.HOG0009260	HMURINUM.BCC2017.r1.1HG00054670	chr1H	372257140	372259270	2131	0	NA	NA	NA	NA	NA	NA	NA
N0.HOG0009261	HMURINUM.BCC2017.r1.3HG00252860	chr3H	433892210	433894471	2262	0	NA	NA	NA	NA	NA	NA	NA
N0.HOG0009263	HMURINUM.BCC2017.r1.3HG00246270	chr3H	397895215	397906580	11366	57	0.0241116	0.0180451	0.228237	0.618461	0.441103	0.00284632	0.296027
N0.HOG0009266	HMURINUM.BCC2017.r1.3HG00255060	chr3H	445946095	445948442	2348	0	NA	NA	NA	NA	NA	NA	NA
N0.HOG0009267	HMURINUM.BCC2017.r1.3HG00193610	chr3H	18547033	18550884	3852	34	0.125684	0.046829	0.169274	0.720029	0.358531	0.0031493	0.353047
N0.HOG0009268	HMURINUM.BCC2017.r1.1HG00017750	chr1H	86545728	86548829	3102	68	0.0524887	0.0119048	0.287826	0.633737	0.45135	0.0302081	0.263604
N0.HOG0009274	HMURINUM.BCC2017.r1.3HG00211440	chr3H	111284776	111291419	6644	64	0.0184524	0.0375	0.262534	0.542288	0.453552	0.00978878	0.231318
N0.HOG0009275	HMURINUM.BCC2017.r1.3HG00211430	chr3H	111280662	111284626	3965	73	0.0138692	0	0.235075	0.717966	0.483763	0.00331654	0.330752
N0.HOG0009278	HMURINUM.BCC2017.r1.3HG00254230	chr3H	441873703	441877864	4162	51	0.0187029	0.0298499	0.242397	0.476289	0.392353	0.00280921	0.217219
N0.HOG0009279	HMURINUM.BCC2017.r1.1HG00055500	chr1H	374914504	374917716	3213	38	0.0651629	0.00701754	0.271197	0.730169	0.450631	0.014532	0.335653
N0.HOG0009284	HMURINUM.BCC2017.r1.3HG00227460	chr3H	262754076	262758938	4863	78	0.0166056	0.0380641	0.199145	0.64701	0.420557	0.00477298	0.300801
N0.HOG0009286	HMURINUM.BCC2017.r1.1HG00022640	chr1H	135710451	135717649	7199	43	0.0345515	0.00310078	0.236204	0.510351	0.47302	0.0258137	0.223134
N0.HOG0009288	HMURINUM.BCC2017.r1.1HG00035330	chr1H	260612739	260630134	17396	0	NA	NA	NA	NA	NA	NA	NA
N0.HOG0009289	HMURINUM.BCC2017.r1.3HG00206420	chr3H	81145750	81156094	10345	80	0.0435714	0.0235714	0.224048	0.653587	0.454171	0.00657875	0.2939
N0.HOG0009293	HMURINUM.BCC2017.r1.3HG00241680	chr3H	372447759	372451990	4232	123	0.131607	0.0246683	0.170271	0.443669	0.269017	0.00559544	0.234097
N0.HOG0009294	HMURINUM.BCC2017.r1.1HG00065910	chr1H	419306239	419310369	4131	36	0.239825	0.0349539	0.244444	0.550893	0.307231	0.0235168	0.211811
N0.HOG0009295	HMURINUM.BCC2017.r1.3HG00257130	chr3H	455270485	455274333	3849	57	0.0614871	0.0162907	0.174477	0.733737	0.43857	0.00871312	0.370099
N0.HOG0009296	HMURINUM.BCC2017.r1.1HG00060800	chr1H	399469491	399471862	2372	1	NA	NA	NA	NA	NA	0.00236967	0.00236967
N0.HOG0009297	HMURINUM.BCC2017.r1.3HG00247820	chr3H	406695334	406699942	4609	61	0.0436678	0.0162373	0.20705	0.605884	0.445626	0.0051807	0.278293
N0.HOG0009298	HMURINUM.BCC2017.r1.1HG00063650	chr1H	409154016	409158600	4585	42	0.0899894	0.0031746	0.219733	0.57173	0.38131	0.00392983	0.278095
N0.HOG0009301	HMURINUM.BCC2017.r1.1HG00055710	chr1H	375540011	375545023	5013	82	0.0476369	0.0220852	0.233414	0.615349	0.446399	0.0190443	0.270416
N0.HOG0009305	HMURINUM.BCC2017.r1.5HG00373790	chr5H	28623361	28625693	2333	123	0.102671	0.0296343	0.207439	0.641514	0.406381	0.012282	0.298359
N0.HOG0009312	HMURINUM.BCC2017.r1.3HG00193860	chr3H	19163961	19167231	3271	0	NA	NA	NA	NA	NA	NA	NA
N0.HOG0009313	HMURINUM.BCC2017.r1.3HG00258340	chr3H	462101482	462102857	1376	41	0.0221567	0	0.243098	0.587892	0.464556	0.00382473	0.299141
N0.HOG0009316	HMURINUM.BCC2017.r1.1HG00039720	chr1H	286214208	286216987	2780	34	0.070028	0.0201681	0.294075	0.789984	0.435094	0.0469008	0.370232
N0.HOG0009317	HMURINUM.BCC2017.r1.7HG00634600	chr7H	525256937	525261501	4565	61	0.0708821	0.043954	0.253084	0.632239	0.400889	0.00916165	0.272654
N0.HOG0009318	HMURINUM.BCC2017.r1.6HG00492100	chr6H	123565650	123569025	3376	51	0.00971055	0.00971055	0.269238	0.59275	0.483204	0.00317757	0.266599
N0.HOG0009319	HMURINUM.BCC2017.r1.6HG00478760	chr6H	45130248	45130448	201	0	NA	NA	NA	NA	NA	NA	NA
N0.HOG0009321	HMURINUM.BCC2017.r1.6HG00520090	chr6H	363448133	363451393	3261	0	NA	NA	NA	NA	NA	NA	NA
N0.HOG0009322	HMURINUM.BCC2017.r1.2HG00135270	chr2H	320756827	320762213	5387	0	NA	NA	NA	NA	NA	NA	NA
N0.HOG0009326	HMURINUM.BCC2017.r1.6HG00520740	chr6H	366912253	366915434	3182	0	NA	NA	NA	NA	NA	NA	NA
N0.HOG0009327	HMURINUM.BCC2017.r1.6HG00520750	chr6H	366915877	366923957	8081	108	0.054382	0.0497388	0.248731	0.51919	0.406805	0.01682	0.236587
N0.HOG0009329	HMURINUM.BCC2017.r1.1HG00042950	chr1H	307298741	307303022	4282	0	NA	NA	NA	NA	NA	NA	NA
N0.HOG0009331	HMURINUM.BCC2017.r1.7HG00606130	chr7H	384040028	384042147	2120	0	NA	NA	NA	NA	NA	NA	NA
N0.HOG0009332	HMURINUM.BCC2017.r1.5HG00423370	chr5H	362115261	362116202	942	4	0	0	0.133333	0	NA	0.00236967	0.00236967
N0.HOG0009333	HMURINUM.BCC2017.r1.7HG00588330	chr7H	209912310	209913521	1212	35	0.228571	0.00761905	0.202491	0.815678	0.422614	0.0345211	0.358517
N0.HOG0009337	HMURINUM.BCC2017.r1.7HG00553690	chr7H	25642347	25643247	901	0	NA	NA	NA	NA	NA	NA	NA
N0.HOG0009338	HMURINUM.BCC2017.r1.4HG00348740	chr4H	424937005	424938247	1243	0	NA	NA	NA	NA	NA	NA	NA
N0.HOG0009339	HMURINUM.BCC2017.r1.6HG00476760	chr6H	38591820	38593031	1212	0	NA	NA	NA	NA	NA	NA	NA
N0.HOG0009367	HMURINUM.BCC2017.r1.3HG00268080	chr3H	508694660	508695337	678	0	NA	NA	NA	NA	NA	NA	NA
N0.HOG0009392	HMURINUM.BCC2017.r1.4HG00300690	chr4H	46163343	46167880	4538	0	NA	NA	NA	NA	NA	NA	NA
N0.HOG0009393	HMURINUM.BCC2017.r1.4HG00300710	chr4H	46375414	46379022	3609	79	0.0856974	0.00389484	0.273984	0.532629	0.403191	0.00727597	0.259906
N0.HOG0009394	HMURINUM.BCC2017.r1.6HG00544540	chr6H	464659482	464660994	1513	0	NA	NA	NA	NA	NA	NA	NA
N0.HOG0009395	HMURINUM.BCC2017.r1.5HG00453570	chr5H	486742616	486745308	2693	58	0.0589491	0.0538588	0.210117	0.6655	0.423375	0.00346484	0.313348
N0.HOG0009396	HMURINUM.BCC2017.r1.5HG00455080	chr5H	491059805	491062157	2353	39	0.043956	0.0499944	0.228863	0.761119	0.463321	0.00602838	0.36497
N0.HOG0009397	HMURINUM.BCC2017.r1.3HG00259200	chr3H	467571587	467574246	2660	12	0.0779221	0.0800265	0.261661	0.47282	0.334293	0.00402024	0.211316
N0.HOG0009400	HMURINUM.BCC2017.r1.5HG00401410	chr5H	241814476	241820344	5869	47	0.0113475	0	0.16429	0.756598	0.472878	0.0172417	0.372893
N0.HOG0009406	HMURINUM.BCC2017.r1.5HG00446970	chr5H	457771741	457773592	1852	80	0.0493263	0.0415934	0.352353	0.578902	0.404387	0.019856	0.242961
N0.HOG0009411	HMURINUM.BCC2017.r1.7HG00623830	chr7H	482778634	482792091	13458	15	0.119463	0.0483516	0.232479	0.582905	0.389973	0.00688672	0.260689
N0.HOG0009412	HMURINUM.BCC2017.r1.6HG00484480	chr6H	74166180	74167318	1139	0	NA	NA	NA	NA	NA	NA	NA
N0.HOG0009421	HMURINUM.BCC2017.r1.7HG00569180	chr7H	89686238	89690725	4488	68	0.13884	0.0327697	0.286662	0.580756	0.381665	0.0221578	0.260289
N0.HOG0009422	HMURINUM.BCC2017.r1.2HG00142240	chr2H	372297320	372301300	3981	56	0.0136054	0.0102041	0.242687	0.672509	0.462214	0.0108604	0.298067
N0.HOG0009423	HMURINUM.BCC2017.r1.5HG00440440	chr5H	431814864	431817287	2424	43	0.136979	0.0473976	0.219286	0.678751	0.405281	0.0490111	0.286407
N0.HOG0009424	HMURINUM.BCC2017.r1.2HG00132000	chr2H	297088929	297092457	3529	47	0.0113475	0.0432962	0.157244	0.487179	0.401327	0.00284308	0.297067
N0.HOG0009428	HMURINUM.BCC2017.r1.3HG00187610	chr3H	3972706	3974694	1989	49	0.0765792	0.0338192	0.222546	0.488071	0.345777	0.00646044	0.218532
N0.HOG0009432	HMURINUM.BCC2017.r1.7HG00614980	chr7H	434456905	434459875	2971	55	0.0315684	0.00484848	0.252441	0.598562	0.461586	0.00526646	0.293068
N0.HOG0009434	HMURINUM.BCC2017.r1.7HG00630210	chr7H	510606642	510613771	7130	57	0.0140351	0.0606111	0.268569	0.332294	0.351545	0.0362205	0.119187
N0.HOG0009435	HMURINUM.BCC2017.r1.2HG00110550	chr2H	110987812	110989248	1437	48	0.0206349	0.0222222	0.211248	0.767529	0.4878	0.00848652	0.349547
N0.HOG0009438	HMURINUM.BCC2017.r1.7HG00575770	chr7H	128989015	128991097	2083	0	NA	NA	NA	NA	NA	NA	NA
N0.HOG0009439	HMURINUM.BCC2017.r1.6HG00527620	chr6H	405000195	405001515	1321	45	0.126154	0.0539194	0.258038	0.45261	0.264902	0.0111858	0.221382
N0.HOG0009442	HMURINUM.BCC2017.r1.6HG00496590	chr6H	155238542	155241199	2658	14	0	0	0.247619	0.442327	0.5	0.00236967	0.204346
N0.HOG0009443	HMURINUM.BCC2017.r1.7HG00640950	chr7H	547267308	547271253	3946	60	0.062381	0.00892774	0.189525	0.603518	0.414715	0.0172242	0.316312
N0.HOG0009444	HMURINUM.BCC2017.r1.7HG00581400	chr7H	161417659	161419027	1369	0	NA	NA	NA	NA	NA	NA	NA
N0.HOG0009445	HMURINUM.BCC2017.r1.4HG00341300	chr4H	384290353	384292830	2478	0	NA	NA	NA	NA	NA	NA	NA
N0.HOG0009447	HMURINUM.BCC2017.r1.4HG00344170	chr4H	400803136	400806934	3799	70	0.105425	0.00380952	0.135521	0.781974	0.451666	0.0247796	0.364779
N0.HOG0009454	HMURINUM.BCC2017.r1.5HG00426110	chr5H	371431512	371440092	8581	95	0.0961414	0.0306767	0.280617	0.618169	0.389993	0.00689811	0.27236
N0.HOG0009459	HMURINUM.BCC2017.r1.4HG00309960	chr4H	100809463	100810673	1211	0	NA	NA	NA	NA	NA	NA	NA
N0.HOG0009460	HMURINUM.BCC2017.r1.4HG00310070	chr4H	101838766	101842423	3658	32	0	0.0172619	0.198993	0.68608	0.459296	0.00299582	0.322923
N0.HOG0009461	HMURINUM.BCC2017.r1.5HG00399330	chr5H	231150071	231153496	3426	26	0	0.0102564	0.248014	0.721067	0.475358	0.00300209	0.323946
N0.HOG0009463	HMURINUM.BCC2017.r1.5HG00408340	chr5H	285801451	285806689	5239	13	0.0923077	0.0835165	0.198084	0.715952	0.417205	0.0223744	0.299743
N0.HOG0009464	HMURINUM.BCC2017.r1.3HG00218980	chr3H	163753826	163759675	5850	0	NA	NA	NA	NA	NA	NA	NA
N0.HOG0009466	HMURINUM.BCC2017.r1.4HG00304290	chr4H	65780474	65784458	3985	97	0.0697104	0.0257241	0.25061	0.65759	0.422608	0.00697967	0.297479
N0.HOG0009474	HMURINUM.BCC2017.r1.7HG00583030	chr7H	172953268	172954513	1246	26	0.0725275	0.0102564	0.141505	0.785495	0.399986	0.00335912	0.417376
N0.HOG0009475	HMURINUM.BCC2017.r1.5HG00419630	chr5H	346325806	346326828	1023	27	0.093139	0.150265	0.24203	0.373067	0.214358	0.00399392	0.119264
N0.HOG0009477	HMURINUM.BCC2017.r1.4HG00297220	chr4H	30183747	30189032	5286	0	NA	NA	NA	NA	NA	NA	NA
N0.HOG0009478	HMURINUM.BCC2017.r1.7HG00593930	chr7H	259874022	259890943	16922	37	0.0906049	0	0.220434	0.652667	0.449073	0.0046912	0.306306
N0.HOG0009479	HMURINUM.BCC2017.r1.5HG00418110	chr5H	340580438	340585988	5551	76	0.124696	0.0326007	0.211076	0.550959	0.353969	0.0508598	0.261832
N0.HOG0009480	HMURINUM.BCC2017.r1.6HG00544810	chr6H	465185113	465188134	3022	0	NA	NA	NA	NA	NA	NA	NA
N0.HOG0009482	HMURINUM.BCC2017.r1.4HG00306850	chr4H	80345509	80347263	1755	0	NA	NA	NA	NA	NA	NA	NA
N0.HOG0009483	HMURINUM.BCC2017.r1.5HG00394490	chr5H	195441820	195443082	1263	27	0.019166	0.0170595	0.292579	0.671571	0.459554	0.0246369	0.279386
N0.HOG0009484	HMURINUM.BCC2017.r1.5HG00396400	chr5H	211962960	211968161	5202	56	0.0194401	0.0354437	0.225464	0.538049	0.424676	0.00506462	0.270917
N0.HOG0009485	HMURINUM.BCC2017.r1.5HG00396410	chr5H	211976050	211977998	1949	0	NA	NA	NA	NA	NA	NA	NA
N0.HOG0009487	HMURINUM.BCC2017.r1.5HG00414370	chr5H	320243301	320249241	5941	18	0.184127	0	0.175661	0.481226	0.36988	0.00818942	0.246614
N0.HOG0009488	HMURINUM.BCC2017.r1.6HG00534840	chr6H	437046857	437048182	1326	8	0	0.205245	0.14011	0.878428	0.401858	0.00197487	0.378413
N0.HOG0009489	HMURINUM.BCC2017.r1.2HG00092620	chr2H	37624914	37630186	5273	0	NA	NA	NA	NA	NA	NA	NA
N0.HOG0009490	HMURINUM.BCC2017.r1.3HG00270830	chr3H	520861828	520866856	5029	105	0.121919	0.0151044	0.214268	0.572694	0.369805	0.00507793	0.264175
N0.HOG0009492	HMURINUM.BCC2017.r1.5HG00421500	chr5H	353960548	353965851	5304	23	0.0695754	0.0229336	0.219541	0.208427	0.286368	0.00390005	0.0943869
N0.HOG0009493	HMURINUM.BCC2017.r1.7HG00585680	chr7H	190223049	190227384	4336	56	0.0646782	0	0.383816	0.606019	0.441489	0.0876611	0.271657
N0.HOG0009495	HMURINUM.BCC2017.r1.2HG00153670	chr2H	429889226	429891669	2444	40	0.0391209	0.02	0.188278	0.737537	0.450425	0.00536921	0.350312
N0.HOG0009496	HMURINUM.BCC2017.r1.6HG00513510	chr6H	319670446	319678686	8241	0	NA	NA	NA	NA	NA	NA	NA
N0.HOG0009497	HMURINUM.BCC2017.r1.6HG00515390	chr6H	331606741	331607819	1079	0	NA	NA	NA	NA	NA	NA	NA
N0.HOG0009498	HMURINUM.BCC2017.r1.2HG00159550	chr2H	463214783	463215856	1074	0	NA	NA	NA	NA	NA	NA	NA
N0.HOG0009499	HMURINUM.BCC2017.r1.2HG00166210	chr2H	489952020	489964542	12523	224	0.028288	0.00892857	0.239855	0.706918	0.453399	0.011099	0.328039
N0.HOG0009500	HMURINUM.BCC2017.r1.2HG00166220	chr2H	489959120	489964593	5474	160	0.0344841	0.00916667	0.248365	0.708551	0.454321	0.014006	0.324076
N0.HOG0009502	HMURINUM.BCC2017.r1.2HG00153050	chr2H	427768653	427769816	1164	0	NA	NA	NA	NA	NA	NA	NA
N0.HOG0009503	HMURINUM.BCC2017.r1.6HG00512980	chr6H	316556174	316557222	1049	32	0	0.00625	0.252679	0.629175	0.438562	0.00427929	0.28625
N0.HOG0009512	HMURINUM.BCC2017.r1.2HG00160880	chr2H	469246306	469248700	2395	41	0.018583	0	0.193264	0.733073	0.482116	0.0152732	0.369644
N0.HOG0009514	HMURINUM.BCC2017.r1.6HG00517340	chr6H	346281391	346285255	3865	0	NA	NA	NA	NA	NA	NA	NA
N0.HOG0009515	HMURINUM.BCC2017.r1.2HG00156830	chr2H	449679234	449834638	155405	0	NA	NA	NA	NA	NA	NA	NA
N0.HOG0009516	HMURINUM.BCC2017.r1.1HG00077950	chr1H	467202293	467203579	1287	57	0.141688	0.0262778	0.291408	0.626926	0.411404	0.0145305	0.269371
N0.HOG0009517	HMURINUM.BCC2017.r1.3HG00235310	chr3H	333607258	333607947	690	0	NA	NA	NA	NA	NA	NA	NA
N0.HOG0009518	HMURINUM.BCC2017.r1.1HG00066490	chr1H	421759304	421761453	2150	0	NA	NA	NA	NA	NA	NA	NA
N0.HOG0009519	HMURINUM.BCC2017.r1.3HG00242160	chr3H	375277955	375280615	2661	37	0.0227304	0	0.285001	0.642226	0.49539	0.00322637	0.284513
N0.HOG0009521	HMURINUM.BCC2017.r1.3HG00210650	chr3H	106038132	106039304	1173	23	0.0124224	0	0.371875	0.848811	0.453931	0.0348233	0.404128
N0.HOG0009526	HMURINUM.BCC2017.r1.1HG00077830	chr1H	466297077	466299719	2643	50	0.19159	0	0.187927	0.770493	0.423467	0.020378	0.397789
N0.HOG0009529	HMURINUM.BCC2017.r1.3HG00264680	chr3H	491606389	491611517	5129	70	0.175563	0.00380952	0.232768	0.609706	0.383787	0.0217122	0.270398
N0.HOG0009533	HMURINUM.BCC2017.r1.1HG00003930	chr1H	13692810	13697624	4815	30	0.15746	0.0951227	0.142637	0.500272	0.226787	0.00313377	0.233547
N0.HOG0009535	HMURINUM.BCC2017.r1.6HG00537600	chr6H	445248499	445265274	16776	0	NA	NA	NA	NA	NA	NA	NA
N0.HOG0009536	HMURINUM.BCC2017.r1.7HG00623030	chr7H	480370197	480377445	7249	0	NA	NA	NA	NA	NA	NA	NA
N0.HOG0009537	HMURINUM.BCC2017.r1.3HG00253850	chr3H	439738251	439743436	5186	55	0.00242424	0.0508461	0.189943	0.566299	0.453178	0.00309173	0.285273
N0.HOG0009538	HMURINUM.BCC2017.r1.3HG00253860	chr3H	439743813	439745445	1633	0	NA	NA	NA	NA	NA	NA	NA
N0.HOG0009542	HMURINUM.BCC2017.r1.1HG00059940	chr1H	395206927	395213132	6206	0	NA	NA	NA	NA	NA	NA	NA
N0.HOG0009543	HMURINUM.BCC2017.r1.3HG00258540	chr3H	464283664	464286980	3317	0	NA	NA	NA	NA	NA	NA	NA
N0.HOG0009548	HMURINUM.BCC2017.r1.7HG00553600	chr7H	25380075	25383293	3219	0	NA	NA	NA	NA	NA	NA	NA
N0.HOG0009549	HMURINUM.BCC2017.r1.3HG00251650	chr3H	426563995	426567939	3945	89	0.0175495	0.00224719	0.190797	0.715203	0.464551	0.00251396	0.346746
N0.HOG0009552	HMURINUM.BCC2017.r1.6HG00537260	chr6H	443768725	443774251	5527	0	NA	NA	NA	NA	NA	NA	NA
N0.HOG0009554	HMURINUM.BCC2017.r1.6HG00520860	chr6H	367478016	367481118	3103	90	0.124786	0.0279677	0.240529	0.77771	0.435948	0.0371818	0.345194
N0.HOG0009555	HMURINUM.BCC2017.r1.3HG00187750	chr3H	4168299	4171379	3081	39	0.0682258	0	0.222682	0.504041	0.350087	0.00608502	0.27402
N0.HOG0009567	HMURINUM.BCC2017.r1.6HG00477770	chr6H	41641916	41648910	6995	156	0.0622886	0.00907298	0.255696	0.628477	0.41834	0.00380589	0.294659
N0.HOG0009571	HMURINUM.BCC2017.r1.7HG00603820	chr7H	368663337	368666885	3549	33	0.012321	0.0271284	0.170896	0.711728	0.466387	0.00154979	0.332798
N0.HOG0009574	HMURINUM.BCC2017.r1.5HG00405930	chr5H	274393606	274406170	12565	62	0.140187	0.0211004	0.246485	0.585521	0.391615	0.00541749	0.279857
N0.HOG0009576	HMURINUM.BCC2017.r1.5HG00423350	chr5H	362080322	362082738	2417	0	NA	NA	NA	NA	NA	NA	NA
N0.HOG0009580	HMURINUM.BCC2017.r1.6HG00516420	chr6H	339865700	339871460	5761	110	0.0271928	0	0.175784	0.55961	0.459114	0.0046517	0.300178
N0.HOG0009609	HMURINUM.BCC2017.r1.7HG00629340	chr7H	506869718	506870608	891	0	NA	NA	NA	NA	NA	NA	NA
N0.HOG0009616	HMURINUM.BCC2017.r1.7HG00600470	chr7H	340375255	340376076	822	0	NA	NA	NA	NA	NA	NA	NA
N0.HOG0009618	HMURINUM.BCC2017.r1.1HG00034910	chr1H	258397114	258401657	4544	0	NA	NA	NA	NA	NA	NA	NA
N0.HOG0009637	HMURINUM.BCC2017.r1.2HG00130250	chr2H	287274601	287276736	2136	0	NA	NA	NA	NA	NA	NA	NA
N0.HOG0009661	HMURINUM.BCC2017.r1.7HG00618320	chr7H	456403617	456406902	3286	65	0.0102564	0.00410256	0.247059	0.683785	0.459743	0.00401724	0.354647
N0.HOG0009664	HMURINUM.BCC2017.r1.7HG00640400	chr7H	545220914	545224040	3127	54	0.0123457	0.0318003	0.104938	0.751972	0.460462	0.00218111	0.376925
N0.HOG0009666	HMURINUM.BCC2017.r1.7HG00579320	chr7H	149752582	149756542	3961	0	NA	NA	NA	NA	NA	NA	NA
N0.HOG0009667	HMURINUM.BCC2017.r1.6HG00523170	chr6H	381958786	381961796	3011	0	NA	NA	NA	NA	NA	NA	NA
N0.HOG0009671	HMURINUM.BCC2017.r1.2HG00121830	chr2H	177328178	177333575	5398	48	0.0200321	0.0212121	0.219628	0.382116	0.395724	0.00343985	0.210114
N0.HOG0009672	HMURINUM.BCC2017.r1.4HG00335300	chr4H	348918744	348924723	5980	40	0	0.0171429	0.148425	0.603917	0.483221	0.0031155	0.329764
N0.HOG0009673	HMURINUM.BCC2017.r1.4HG00364070	chr4H	486492131	486495715	3585	152	0.10213	0.0549529	0.202124	0.506102	0.324855	0.0148518	0.237931
N0.HOG0009674	HMURINUM.BCC2017.r1.1HG00043970	chr1H	313000050	313002526	2477	91	0.09841	0.0102564	0.27925	0.534797	0.387283	0.0292007	0.217543
N0.HOG0009675	HMURINUM.BCC2017.r1.6HG00499690	chr6H	176413919	176416324	2406	0	NA	NA	NA	NA	NA	NA	NA
N0.HOG0009676	HMURINUM.BCC2017.r1.7HG00613230	chr7H	424192992	424195419	2428	0	NA	NA	NA	NA	NA	NA	NA
N0.HOG0009681	HMURINUM.BCC2017.r1.7HG00612290	chr7H	418473389	418479423	6035	73	0.112519	0.0864816	0.240233	0.716387	0.379837	0.0720567	0.311719
N0.HOG0009682	HMURINUM.BCC2017.r1.5HG00409010	chr5H	289957699	289963407	5709	55	0.0624709	0.0266667	0.100779	0.72272	0.434268	0.014424	0.343485
N0.HOG0009684	HMURINUM.BCC2017.r1.1HG00003970	chr1H	13751381	13751919	539	0	NA	NA	NA	NA	NA	NA	NA
N0.HOG0009686	HMURINUM.BCC2017.r1.5HG00457750	chr5H	500733663	500736310	2648	45	0.048254	0.0111111	0.179634	0.623335	0.445968	0.0257194	0.287333
N0.HOG0009689	HMURINUM.BCC2017.r1.2HG00095740	chr2H	45962636	45966360	3725	46	0.0303074	0.080256	0.204141	0.581631	0.392755	0.0339406	0.280289
N0.HOG0009690	HMURINUM.BCC2017.r1.4HG00334120	chr4H	342224799	342228488	3690	31	0.0436252	0.0331797	0.244452	0.712273	0.414761	0.0141025	0.323105
N0.HOG0009692	HMURINUM.BCC2017.r1.2HG00117200	chr2H	148669361	148674990	5630	92	0.0975182	0.00289855	0.290062	0.639145	0.447346	0.0221641	0.256833
N0.HOG0009693	HMURINUM.BCC2017.r1.3HG00221400	chr3H	183969079	183973967	4889	35	0.0406279	0	0.236379	0.68045	0.453524	0.00351797	0.310347
N0.HOG0009694	HMURINUM.BCC2017.r1.4HG00330960	chr4H	320931199	320934869	3671	0	NA	NA	NA	NA	NA	NA	NA
[truncated: 15,713 more rows]

## Sheet: Table_S3
Table S3: Gene-wise differential expression results of subspecies glaucum grown in control and elevated temperature conditions.
gene_id	candidate	baseMean	log2FoldChange	lfcSE	p	p_adjusted	description	gene_confidence	tag	accession	Famliy	InterPro	GO	pprmTERF
HMURINUM.BCC2017.r1.7HG00641510	DEG	17.4002	6.66746	0.843986	1.83034e-22	2.01466e-20	f box domain containing protein	high	protein_coding	SSF81383	SSF81383	IPR036047	GO:0005515	nan
HMURINUM.BCC2017.r1.6HG00509430	DEG	13.7405	5.63142	1.32177	6.88115e-09	7.40662e-08	glycine rich rna binding protein 2	low	protein_coding	SSF54928	SSF54928|PF00076	IPR000504|IPR035979	GO:0003723|GO:0003676	nan
HMURINUM.BCC2017.r1.7HG00641540	DEG	17.992	5.37513	1.06562	2.08521e-12	4.32115e-11	f box domain containing protein	high	protein_coding	PF14299	PF14299	IPR025886	nan	nan
HMURINUM.BCC2017.r1.7HG00641620	DEG	7.15548	5.25414	2.87772	0.00131916	0.00422874	f box domain containing protein	high	protein_coding	SSF81383	PF14299|SSF81383	IPR025886|IPR036047	GO:0005515	nan
HMURINUM.BCC2017.r1.2HG00157820	DEG	704.67	5.13053	0.326525	1.94932e-63	8.53956e-60	prolyl endopeptidase	high	protein_coding	SSF53474	PF02897|SSF50993|SSF53474|PF00326	IPR001375|IPR023302|IPR029058	GO:0004252|GO:0006508|GO:0008236	nan
HMURINUM.BCC2017.r1.6HG00470070	DEG	88.2353	5.11632	1.80724	1.66854e-06	1.08225e-05	beta fructofuranosidase insoluble isoenzyme	high	protein_coding	PF00251	SSF49899|PF00251|PF08244|PF11837|SSF75005	IPR013148|IPR013189|IPR021792|IPR023296|IPR013320	GO:0004564	nan
HMURINUM.BCC2017.r1.1HG00064020	DEG	44.7881	4.93238	0.604805	9.34162e-20	6.5721e-18	protein kinase domain containing	low	protein_coding	PF12819	PF12819	IPR024788	nan	nan
HMURINUM.BCC2017.r1.7HG00617130	DEG	5641.58	4.39591	0.629073	9.22413e-19	5.20736e-17	amine oxidase domain containing protein	high	protein_coding	SSF54373	SSF54373|SSF51905|PF01593	IPR002937|IPR036188	GO:0016491	nan
HMURINUM.BCC2017.r1.4HG00361620	DEG	14.3159	4.23893	0.905231	3.13233e-09	3.60349e-08	bifunctional inhibitor plant lipid transfer protein seed storage helical domain containing	high	protein_coding	nan	nan	nan	nan	nan
HMURINUM.BCC2017.r1.5HG00435680	DEG	21.5547	3.72218	0.721238	9.19647e-11	1.40474e-09	cytochrome p450	high	protein_coding	SSF48264	SSF48264|PF00067	IPR036396|IPR001128	GO:0004497|GO:0005506|GO:0016705|GO:0020037	nan
HMURINUM.BCC2017.r1.2HG00153060	DEG	130.837	3.59094	0.63663	2.08574e-13	5.13327e-12	gram domain containing protein	low	protein_coding	PF02893	PF02893	IPR004182	nan	nan
HMURINUM.BCC2017.r1.6HG00483230	DEG	38.9493	3.48365	0.622758	8.13632e-12	1.50268e-10	nac domain containing protein	high	protein_coding	SSF101941	SSF101941|PF02365	IPR036093|IPR003441	GO:0003677|GO:0006355	nan
HMURINUM.BCC2017.r1.3HG00261000	DEG	13.0917	3.45749	1.62656	0.000668692	0.00232419	plant specific domain tigr family protein	high	protein_coding	TIGR01589	PF09713|TIGR01589	IPR006476	nan	nan
HMURINUM.BCC2017.r1.1HG00014580	DEG	9.54472	3.39992	1.93635	0.0016271	0.00507861	o methyltransferase domain containing protein	high	protein_coding	PF00891	SSF46785|PF08100|PF00891|SSF53335	IPR036390|IPR012967|IPR029063|IPR001077	GO:0008171|GO:0046983|GO:0008757	nan
HMURINUM.BCC2017.r1.3HG00214970	DEG	10341	3.27453	0.404072	8.61253e-21	7.31197e-19	nucleoside phosphorylase domain containing protein	high	protein_coding	PF01048	SSF53167|PF01048	IPR000845|IPR035994	GO:0003824|GO:0009116	nan
HMURINUM.BCC2017.r1.6HG00533210	DEG	71.377	3.24229	0.355982	1.15851e-23	1.52868e-21	protein tonsoku	high	protein_coding	SSF81901	SSF48452|PF13181|PF13374|SSF81901|SSF52047|PF13176	IPR011990|IPR019734	GO:0005515	nan
HMURINUM.BCC2017.r1.5HG00398060	DEG	10.654	3.2163	0.677824	5.66449e-08	5.04986e-07	histone binding protein rbbp n terminal domain containing	high	protein_coding	SSF50978	SSF50978|PF00400	IPR001680|IPR036322	GO:0005515	nan
HMURINUM.BCC2017.r1.2HG00140120	DEG	31.7327	3.12442	0.686829	1.72054e-08	1.70837e-07	nan	low	protein_coding	nan	nan	nan	nan	nan
HMURINUM.BCC2017.r1.4HG00313580	DEG	565.235	3.1167	0.622195	1.43829e-11	2.55924e-10	ribulose bisphosphate carboxylase oxygenase activase 1 chloroplastic	high	plastid-related	PF00004	SSF52540|PF00004	IPR003959|IPR027417	GO:0005524|GO:0016887	nan
HMURINUM.BCC2017.r1.5HG00436470	DEG	31.5315	3.07689	2.26612	0.000744009	0.00255756	upf protein	high	protein_coding	PF03140	PF03140	IPR004158	nan	nan
HMURINUM.BCC2017.r1.4HG00360930	DEG	65.8607	3.04931	0.653335	2.48179e-10	3.5208e-09	heavy metal associated isoprenylated plant protein	low	protein_coding	SSF55008	SSF55008|PF00403	IPR006121|IPR036163	GO:0046872	nan
HMURINUM.BCC2017.r1.2HG00143340	DEG	337.168	3.04807	0.165743	1.12831e-79	1.23573e-75	synaptonemal complex protein zep	high	protein_coding	nan	nan	nan	nan	nan
HMURINUM.BCC2017.r1.1HG00030710	DEG	24733	3.03084	0.718731	5.77318e-09	6.30388e-08	ribonuclease t 2	high	protein_coding	SSF55895	SSF55895|PF00445	IPR001568|IPR036430	GO:0003723|GO:0033897	nan
HMURINUM.BCC2017.r1.1HG00011040	DEG	18.6439	3.00059	0.732697	3.89624e-07	2.90481e-06	homogentisate geranylgeranyltransferase isoform x2	low	protein_coding	nan	nan	nan	nan	nan
HMURINUM.BCC2017.r1.2HG00178470	DEG	11.3984	2.88113	0.568195	6.43995e-09	6.9763e-08	homogentisate phytyltransferase 1 chloroplastic	high	plastid-related	PF01040	PF01040	IPR000537	GO:0016020|GO:0016765	nan
HMURINUM.BCC2017.r1.2HG00186610	DEG	16.0508	2.85701	1.45345	0.00125343	0.00404705	inactive chitinase protein	low	protein_coding	SSF53955	SSF57016|SSF53955|PF00182	IPR036861|IPR023346|IPR000726	GO:0008061|GO:0004568|GO:0006032|GO:0016998	nan
HMURINUM.BCC2017.r1.1HG00030750	DEG	7840.25	2.85021	0.957738	2.3292e-06	1.4724e-05	ribonuclease t 2	high	protein_coding	SSF55895	SSF55895|PF00445	IPR001568|IPR036430	GO:0003723|GO:0033897	nan
HMURINUM.BCC2017.r1.5HG00448690	DEG	26.6527	2.81932	0.413951	2.23074e-14	6.354e-13	30s ribosomal protein s13 2 chloroplastic	high	plastid-related	PF00416	SSF46946|PF00416	IPR001892|IPR010979	GO:0003723|GO:0003735|GO:0005840|GO:0006412|GO:0003676	nan
HMURINUM.BCC2017.r1.7HG00567610	DEG	140.739	2.80376	0.488303	1.31292e-12	2.84173e-11	rhodanese domain containing protein 11	high	protein_coding	SSF52821	PF00581|SSF52821	IPR036873|IPR001763	nan	nan
HMURINUM.BCC2017.r1.2HG00099690	DEG	65.2663	2.80147	0.434924	4.32815e-14	1.18951e-12	abc transporter member	high	protein_coding	PF19055	PF19055|SSF52540|PF00005|PF01061	IPR043926|IPR013525|IPR003439|IPR027417	GO:0140359|GO:0016020|GO:0140359|GO:0005524	nan
HMURINUM.BCC2017.r1.2HG00089110	DEG	15.8191	2.79607	1.02501	0.000319296	0.00120709	flowering promoting factor protein	high	protein_coding	nan	nan	nan	nan	nan
HMURINUM.BCC2017.r1.4HG00364550	DEG	15.117	2.77286	0.461762	1.07383e-11	1.9552e-10	c2 and domain containing protein	low	protein_coding	PF00168	PF00168|SSF49562	IPR000008|IPR035892	nan	nan
HMURINUM.BCC2017.r1.2HG00177320	DEG	86.9059	2.75784	0.278023	2.39236e-26	4.59669e-24	aminotransferase class i classii domain containing protein	high	protein_coding	PF06838	PF06838|SSF53383	IPR009651|IPR015424	nan	nan
HMURINUM.BCC2017.r1.1HG00028380	DEG	446.281	2.75738	0.294051	4.96506e-25	8.4306e-23	pentacotripeptide repeat domain containing protein	high	protein_coding	SSF68906	PF02037|SSF68906	IPR036361|IPR003034	nan	nan
HMURINUM.BCC2017.r1.4HG00309960	DEG	30.7974	2.7354	0.423106	7.07402e-13	1.59742e-11	jacalin type lectin domain containing protein	high	protein_coding	PF01419	PF01419|SSF51101	IPR036404|IPR001229	nan	nan
HMURINUM.BCC2017.r1.7HG00645030	DEG	73.0879	2.71008	0.51239	2.6287e-11	4.44626e-10	1 3 beta glucan synthase protein	high	protein_coding	PF04652	PF04652|PF14288|PF02364	IPR026899|IPR039431|IPR003440	GO:0000148|GO:0003843|GO:0006075|GO:0016020	nan
HMURINUM.BCC2017.r1.7HG00586460	DEG	51.4579	2.67631	0.424657	1.28445e-13	3.27909e-12	cw type domain containing protein	high	protein_coding	nan	nan	nan	nan	nan
HMURINUM.BCC2017.r1.3HG00195590	DEG	17.7169	2.64374	0.572068	1.19022e-08	1.22283e-07	phosphatidic acid phosphatase type 2 haloperoxidase domain containing protein	high	protein_coding	SSF48317	SSF48317|PF01569	IPR000326|IPR036938	nan	nan
HMURINUM.BCC2017.r1.7HG00610880	DEG	43.6773	2.62329	0.366477	9.57808e-16	3.35677e-14	1 4 alpha glucan branching enzyme 2 chloroplastic amyloplastic	high	plastid-related	SSF51011	PF00128|SSF51445|SSF81296|SSF51011|PF02922|PF02806	IPR004193|IPR006047|IPR017853|IPR006048|IPR014756	GO:0003824|GO:0005975|GO:0043169|GO:0005975|GO:0004553|GO:0005975	nan
HMURINUM.BCC2017.r1.1HG00074060	DEG	14.4855	2.58036	0.460194	2.0963e-10	3.009e-09	duf 295 domain containing protein	low	protein_coding	nan	nan	nan	nan	nan
HMURINUM.BCC2017.r1.4HG00289920	DEG	100.773	2.55602	0.501961	6.3859e-10	8.38087e-09	arath wall associated receptor kinase	low	protein_coding	SSF56112	SSF57184|SSF56112|PF13947|PF00069	IPR025287|IPR009030|IPR011009|IPR000719	GO:0004672|GO:0005524|GO:0006468|GO:0030247	nan
HMURINUM.BCC2017.r1.3HG00245500	DEG	83.9902	2.55349	0.510955	4.1937e-10	5.68785e-09	glucan endo beta glucosidase	low	protein_coding	PF00332	SSF51445|PF07983|PF00332	IPR000490|IPR017853|IPR012946	GO:0004553|GO:0005975	nan
HMURINUM.BCC2017.r1.3HG00254730	DEG	23.8588	2.54524	0.404972	8.88706e-13	1.9823e-11	pentatricopeptide repeat containing protein	high	protein_coding	PF20431	SSF48452|PF20430|PF13041|PF20431|PF01535|TIGR00756	IPR046849|IPR046848|IPR011990|IPR002885	GO:0005515	PPR_START_STOP|PLS-type|39-S1-P1-L1-S1-P1-L1-S1-P1-L1-S1-P2-L2-S2-E1-E2-E+,PPR_STOP_STOP|PLS-type|52-S1-P1-L1-S1-P1-L1-S1-P1-L1-S1-P2-L2-S2-E1-E2-E+
HMURINUM.BCC2017.r1.4HG00303240	DEG	27.2463	2.54219	0.461206	7.15896e-11	1.11745e-09	protein mizu kussei	high	protein_coding	TIGR01570	PF04759|TIGR01570	IPR006460	GO:0010274	nan
HMURINUM.BCC2017.r1.6HG00523970	DEG	28.4055	2.54076	0.491982	2.00778e-09	2.40057e-08	f box domain containing protein	high	protein_coding	SSF81383	SSF81383	IPR036047	GO:0005515	nan
HMURINUM.BCC2017.r1.3HG00262850	DEG	413.169	2.53383	0.377691	2.55877e-15	8.39033e-14	s1 motif domain containing protein	high	protein_coding	SSF50249	SSF50249	IPR012340	nan	nan
HMURINUM.BCC2017.r1.6HG00532930	DEG	16.9138	2.526	0.514009	3.80784e-09	4.28828e-08	kda class heat shock protein	high	protein_coding	SSF49764	SSF49764|PF00011	IPR008978|IPR002068	nan	nan
HMURINUM.BCC2017.r1.5HG00444460	DEG	1121.37	2.49322	0.505673	2.72109e-10	3.83502e-09	agglutinin domain containing protein	high	protein_coding	SSF50382	PF01117|PF07468|SSF56973|SSF50382	IPR008998|IPR005830|IPR036242	GO:0005576	nan
HMURINUM.BCC2017.r1.7HG00602230	DEG	15.4728	2.48382	0.612417	2.193e-07	1.7379e-06	unknown protein	low	protein_coding	nan	nan	nan	nan	nan
HMURINUM.BCC2017.r1.3HG00245960	DEG	100.598	2.48059	0.349723	9.26958e-16	3.25386e-14	chaperone protein clpb chloroplastic	high	plastid-related	PF00004	PF00004|PF10431|SSF81923|PF17871|PF02861|PF07724|SSF52540	IPR027417|IPR019489|IPR004176|IPR041546|IPR003959|IPR036628	GO:0005524|GO:0016887	nan
HMURINUM.BCC2017.r1.5HG00455430	DEG	207.921	2.46105	0.422195	1.64116e-12	3.48334e-11	nusg n terminal domain containing protein	high	protein_coding	PF02357	SSF82679|PF02357|SSF50104|PF00467	IPR005824|IPR036735|IPR008991|IPR006645	GO:0006354|GO:0140673|GO:0006354	nan
HMURINUM.BCC2017.r1.5HG00370080	DEG	38.6446	2.45101	0.417925	5.18155e-12	9.97334e-11	deoxyuridine 5 triphosphate nucleotidohydrolase	low	protein_coding	TIGR00576	TIGR00576|PF00692|SSF51283	IPR036157|IPR029054|IPR008181	GO:0000287|GO:0004170|GO:0006226|GO:0046081	nan
HMURINUM.BCC2017.r1.5HG00433930	DEG	48.695	2.44909	0.359406	3.49584e-14	9.7421e-13	duf 1618 domain containing protein	high	protein_coding	nan	nan	nan	nan	nan
HMURINUM.BCC2017.r1.5HG00380210	DEG	47.4409	2.42802	0.46388	2.74349e-10	3.85957e-09	dc domain containing protein	high	protein_coding	PF03107	PF03107|SSF57889	IPR004146|IPR046349	nan	nan
HMURINUM.BCC2017.r1.6HG00537340	DEG	218.71	2.4231	0.306954	8.88045e-19	5.03931e-17	pentacotripeptide repeat region of prorp domain containing protein	low	protein_coding	PF17177	PF12854|PF13041|PF01535|TIGR00756|PF17177|PF12049	IPR033443|IPR021920|IPR002885	nan	PPR_STOP_STOP|P-type|126-P-P-P-P-P-P-P-P-P-14,PPR_START_STOP|P-type|108-P-P-P-P-P-P-P-P-P-14
HMURINUM.BCC2017.r1.5HG00435600	DEG	22.4928	2.40919	0.547975	2.33004e-07	1.83521e-06	cytochrome p450	low	protein_coding	nan	nan	nan	nan	nan
HMURINUM.BCC2017.r1.7HG00576220	DEG	50.2583	2.40812	0.258595	9.98151e-23	1.13282e-20	kda class i heat shock protein	high	protein_coding	SSF49764	SSF49764|PF00011	IPR008978|IPR002068	nan	nan
HMURINUM.BCC2017.r1.5HG00382400	DEG	49.7168	2.40561	0.383777	4.00343e-13	9.40891e-12	pentatricopeptide repeat containing protein	high	protein_coding	PF01535	PF20431|PF01535|TIGR00756|PF13041	IPR046848|IPR002885	nan	PPR_STOP_STOP|PLS-type|25-L1-S1-P1-L1-S1-SS-SS-SS-P1-L1-S1-P2-L2-S2-E1-E2-E+,PPR_START_STOP|PLS-type|22-L1-S1-P1-L1-S1-SS-SS-SS-P1-L1-S1-P2-L2-S2-E1-E2-E+
HMURINUM.BCC2017.r1.2HG00182250	DEG	25.8103	2.39937	0.480308	3.55646e-09	4.02172e-08	amine oxidase domain containing protein	high	protein_coding	PF02353	SSF51905|PF02353|SSF53335	IPR029063|IPR036188	GO:0008757	nan
HMURINUM.BCC2017.r1.4HG00338790	DEG	11.3577	2.39734	0.416442	1.69587e-10	2.46656e-09	unknown protein	low	protein_coding	nan	nan	nan	nan	nan
HMURINUM.BCC2017.r1.5HG00449960	DEG	34.0832	2.38475	0.486773	2.16075e-09	2.56387e-08	bifunctional inhibitor plant lipid transfer protein seed storage helical domain containing	low	protein_coding	PF14368	SSF47699|PF14368	IPR036312|IPR016140	nan	nan
HMURINUM.BCC2017.r1.7HG00559740	DEG	45.3771	2.38224	0.236819	6.4983e-26	1.19612e-23	pentatricopeptide repeat containing protein	high	protein_coding	SSF48452	PF20431|PF01535|SSF48452|PF13041	IPR046848|IPR011990|IPR002885	GO:0005515	PPR_START_STOP|PLS-type|97-P1-L1-S1-P1-L1-S1-SS-P1-L1-S1-P2-L2-S2-E1-E2-E+,PPR_STOP_STOP|PLS-type|124-P1-L1-S1-P1-L1-S1-SS-P1-L1-S1-P2-L2-S2-E1-E2-E+
HMURINUM.BCC2017.r1.5HG00461330	DEG	24.5705	2.37362	0.411487	1.68009e-10	2.4485e-09	f box domain containing protein	high	protein_coding	SSF81383	SSF81383	IPR036047	GO:0005515	nan
HMURINUM.BCC2017.r1.5HG00385480	DEG	102.579	2.34751	0.304645	1.19198e-17	5.54333e-16	tf b3 domain containing protein	high	protein_coding	SSF101936	PF02362|SSF101936	IPR015300|IPR003340	GO:0003677	nan
HMURINUM.BCC2017.r1.5HG00418500	DEG	83.0437	2.34291	0.310868	6.11793e-17	2.56719e-15	nan	low	protein_coding	nan	nan	nan	nan	PPR_STOP_STOP|PLS-type|54-P1-L1-S1-SS-P1-L1-S1-P2-L2-S2-E1-E2-DYW,PPR_START_STOP|PLS-type|37-P1-L1-S1-SS-P1-L1-S1-P2-L2-S2-E1-E2-DYW
HMURINUM.BCC2017.r1.6HG00511450	DEG	16.409	2.3273	0.377213	6.86138e-12	1.28454e-10	pentatricopeptide repeat containing protein	high	protein_coding	PF01535	SSF48452|PF13041|PF12854|PF20431|PF01535|TIGR00756	IPR046848|IPR011990|IPR002885	GO:0005515	PPR_START_STOP|PLS-type|64-L1-S1-P1-L1-S1-SS-P1-L1-S1-P2-L2-S2-E1-E2-E+,PPR_STOP_STOP|PLS-type|65-L1-S1-P1-L1-S1-SS-P1-L1-S1-P2-L2-S2-E1-E2-E+
HMURINUM.BCC2017.r1.7HG00614640	DEG	12.5653	2.32339	0.850685	3.27071e-05	0.000158149	l ascorbate oxidase	high	protein_coding	SSF49503	TIGR03388|PF07732|PF07731|PF00394|SSF49503	IPR001117|IPR017760|IPR011706|IPR011707|IPR008972	GO:0005507|GO:0005507|GO:0016491|GO:0005507|GO:0005576	nan
HMURINUM.BCC2017.r1.3HG00286760	DEG	109.516	2.31298	0.529443	2.09599e-08	2.04229e-07	cupin type domain containing protein	high	protein_coding	SSF51182	PF00190|SSF51182	IPR006045|IPR011051	nan	nan
HMURINUM.BCC2017.r1.7HG00586980	DEG	1376.52	2.3032	0.245352	1.5314e-24	2.36225e-22	multiple organellar rna editing factor 5 chloroplastic mitochondrial	low	plastid-related	nan	nan	nan	nan	nan
HMURINUM.BCC2017.r1.7HG00614400	DEG	531.329	2.29436	0.46423	3.34466e-09	3.82167e-08	hth cro c1 type domain containing protein	high	protein_coding	PF01381	PF08523|SSF47413|PF01381	IPR001387|IPR010982|IPR013729	GO:0003677	nan
HMURINUM.BCC2017.r1.3HG00282570	DEG	30.5014	2.28014	0.710938	2.75013e-05	0.000135239	ubiquitin domain containing protein	high	protein_coding	SSF54236	PF00240|SSF54236	IPR029071|IPR000626	GO:0005515	nan
HMURINUM.BCC2017.r1.1HG00078090	DEG	687.625	2.27495	0.652977	2.98201e-07	2.28544e-06	peptidase of plants and bacteria	high	protein_coding	PF04450	PF04450	IPR007541	nan	nan
HMURINUM.BCC2017.r1.7HG00604500	DEG	30.9154	2.27258	0.342297	1.23844e-13	3.16901e-12	cytochrome p450 71a1	high	protein_coding	PF12854	SSF48264|PF13041|PF00067|PF12854|PF20431|PF01535|TIGR00756	IPR036396|IPR046848|IPR001128|IPR002885	GO:0004497|GO:0005506|GO:0016705|GO:0020037	PPR_START_STOP|PLS-type|49-S1-SS-SS-SS-SS-SS-P1-L1-S1-SS-SS-P1-L1-S1-P2-L2-S2-E1-E2-23,PPR_STOP_STOP|PLS-type|52-S1-SS-SS-SS-SS-SS-P1-L1-S1-SS-SS-P1-L1-S1-P2-L2-S2-E1-E2-23
HMURINUM.BCC2017.r1.2HG00117630	DEG	57.8719	2.26717	0.545489	3.12779e-07	2.38694e-06	c 8 sterol isomerase	low	protein_coding	nan	nan	nan	nan	nan
HMURINUM.BCC2017.r1.6HG00536190	DEG	29.5002	2.26526	0.561332	2.15509e-07	1.70971e-06	pgg domain containing protein	high	protein_coding	PF13962	PF13962	IPR026961	nan	nan
HMURINUM.BCC2017.r1.5HG00385070	DEG	17.3737	2.25099	0.286454	1.60697e-16	6.30807e-15	duf 4378 domain containing protein	high	protein_coding	SSF54001	SSF54001	IPR038765	nan	nan
HMURINUM.BCC2017.r1.6HG00537970	DEG	7790.16	2.24946	1.14685	4.40549e-05	0.000205928	photosystem ii kda polypeptide chloroplastic	high	plastid-related	PF04725	PF04725	IPR006814	GO:0009523|GO:0009654|GO:0015979|GO:0042651	nan
HMURINUM.BCC2017.r1.5HG00462090	DEG	17.3159	2.2427	0.419965	4.38197e-09	4.87469e-08	pentatricopeptide repeat containing protein	low	protein_coding	PF13041	SSF48452|TIGR00756|PF01535|PF13041	IPR011990|IPR002885	GO:0005515	PPR_START_STOP|PLS-type|1-SS-31-SS-SS-SS-P1-32-S1-P2-L2-S2-E1-25,PPR_STOP_STOP|PLS-type|10-SS-31-SS-SS-SS-P1-32-S1-P2-L2-S2-E1-25
HMURINUM.BCC2017.r1.4HG00338780	DEG	71.7587	2.23127	0.216345	2.50606e-27	5.6013e-25	zinc finger phd type domain containing protein	low	protein_coding	SSF57903	SSF57903	IPR011011	nan	nan
HMURINUM.BCC2017.r1.5HG00458420	DEG	324.31	2.2094	0.552547	1.03543e-07	8.77375e-07	putrescine hydroxycinnamoyltransferase	high	protein_coding	PF02458	PF02458	nan	nan	nan
HMURINUM.BCC2017.r1.4HG00291380	DEG	1158.53	2.20694	0.450986	9.02627e-10	1.15284e-08	nusb rsmb tim domain containing protein	high	protein_coding	SSF48013	PF01029|SSF48013	IPR035926|IPR006027	GO:0003723|GO:0006355	nan
HMURINUM.BCC2017.r1.2HG00103910	DEG	960.29	2.20203	0.454553	8.69187e-10	1.11468e-08	+ delta cadinene synthase isozyme	high	protein_coding	SSF48576	PF03936|SSF48239|PF01397|SSF48576	IPR008949|IPR005630|IPR001906|IPR008930	GO:0000287|GO:0010333|GO:0016829|GO:0010333|GO:0016829	nan
HMURINUM.BCC2017.r1.3HG00262620	DEG	194.724	2.19	0.202708	7.90983e-30	2.31009e-27	recn smc domain containing protein	high	protein_coding	PF02463	PF06470|PF02463|SSF52540|SSF75553	IPR010935|IPR027417|IPR003395|IPR036277	GO:0005515|GO:0005524|GO:0005694|GO:0051276	nan
HMURINUM.BCC2017.r1.3HG00272430	DEG	90.1728	2.18378	0.408923	5.64446e-10	7.46145e-09	dcd domain containing protein	low	protein_coding	PF01344	PF01344|SSF117281	IPR006652|IPR015915	GO:0005515	nan
HMURINUM.BCC2017.r1.2HG00185020	DEG	310.122	2.16589	0.882585	7.04574e-05	0.000312156	serpin domain containing protein	low	protein_coding	PF00079	SSF56574|PF00079	IPR023796|IPR036186	nan	nan
HMURINUM.BCC2017.r1.3HG00278710	DEG	49.9477	2.16359	0.166978	1.07099e-39	1.01996e-36	pentatricopeptide repeat containing protein	high	protein_coding	TIGR00756	PF20431|TIGR00756|PF01535|PF13041	IPR046848|IPR002885	nan	PPR_STOP_STOP|PLS-type|157-P1-L1-S1-P1-L1-S1-P1-L1-S1-P1-L1-S1-P1-L1-S1-P1-L1-S1-P2-L2-S2-E1-E2-9,PPR_START_STOP|PLS-type|124-P1-L1-S1-P1-L1-S1-P1-L1-S1-P1-L1-S1-P1-L1-S1-P1-L1-S1-P2-L2-S2-E1-E2-9
HMURINUM.BCC2017.r1.7HG00621310	DEG	27.3836	2.16323	0.30786	1.79472e-14	5.1794e-13	pentatricopeptide repeat containing protein	high	protein_coding	TIGR00756	SSF48452|PF13041|PF20431|PF01535|TIGR00756	IPR046848|IPR011990|IPR002885	GO:0005515	PPR_STOP_STOP|PLS-type|104-S1-P1-L1-S1-P1-L1-S1-33-L1-S1-P2-L2-S2-E1-E2-40,PPR_START_STOP|PLS-type|69-S1-P1-L1-S1-P1-L1-S1-33-L1-S1-P2-L2-S2-E1-E2-40
HMURINUM.BCC2017.r1.6HG00524090	DEG	128.497	2.16128	0.493981	2.35965e-08	2.2749e-07	aldehyde dehydrogenase domain containing protein	high	protein_coding	PF00171	SSF53720|PF00171	IPR015590|IPR016161	GO:0016491	nan
HMURINUM.BCC2017.r1.5HG00422500	DEG	15.1875	2.15602	0.423871	6.1035e-09	6.62822e-08	f box domain containing protein	high	protein_coding	SSF81383	SSF81383|SSF52047	IPR036047	GO:0005515	nan
HMURINUM.BCC2017.r1.3HG00274430	DEG	51.6578	2.14164	0.325411	5.05608e-13	1.16455e-11	arath casp protein	high	protein_coding	PF04535	PF04535	IPR006702	nan	nan
HMURINUM.BCC2017.r1.3HG00212420	DEG	23.6359	2.1318	0.559731	1.48088e-06	9.71466e-06	duf 1618 domain containing protein	high	protein_coding	PF07762	PF07762	IPR011676	nan	nan
HMURINUM.BCC2017.r1.5HG00441130	DEG	111.105	2.12756	0.240056	2.7262e-21	2.49852e-19	ankyrin repeat family protein	high	protein_coding	SSF53335	PF13637|SSF48403|SSF53335	IPR029063|IPR036770|IPR002110	GO:0008757|GO:0005515	nan
HMURINUM.BCC2017.r1.1HG00062750	DEG	34.7208	2.12653	0.31456	1.6056e-13	4.04243e-12	chaperone protein clpb chloroplastic	high	plastid-related	PF07724	PF00004|PF07724|PF10431|SSF81923|PF02861|PF17871|SSF52540	IPR027417|IPR019489|IPR004176|IPR041546|IPR003959|IPR036628	GO:0005524|GO:0016887	nan
HMURINUM.BCC2017.r1.5HG00393480	DEG	155.712	2.1168	0.242666	4.32475e-21	3.81973e-19	dynamin type g domain containing protein	high	protein_coding	PF00350	SSF52540|PF00350	IPR045063|IPR027417	nan	nan
HMURINUM.BCC2017.r1.4HG00335110	DEG	51.0329	2.11636	0.565059	3.7445e-07	2.7993e-06	fe2og dioxygenase domain containing protein	high	protein_coding	PF14226	PF14226|SSF51197|PF03171	IPR044861|IPR026992	nan	nan
HMURINUM.BCC2017.r1.1HG00079240	DEG	472.453	2.10763	0.29671	1.11384e-15	3.86649e-14	set domain containing protein	high	protein_coding	SSF81822	SSF82199|PF00856|SSF81822	IPR036464|IPR046341|IPR001214	GO:0005515	nan
HMURINUM.BCC2017.r1.7HG00573420	DEG	37.2291	2.1052	0.270997	6.36329e-17	2.65995e-15	pentatricopeptide repeat containing protein	high	protein_coding	PF13041	PF20430|PF14432|PF13041|PF20431|PF01535|TIGR00756	IPR046849|IPR046848|IPR032867|IPR002885	GO:0008270	PPR_START_STOP|PLS-type|121-L1-S1-P1-L1-S1-P2-L2-S2-E1-E2-DYW,PPR_STOP_STOP|PLS-type|133-L1-S1-P1-L1-S1-P2-L2-S2-E1-E2-DYW
HMURINUM.BCC2017.r1.2HG00107930	DEG	158.329	2.09963	0.23313	9.92498e-22	9.53494e-20	e3 ubiquitin protein ligase ring	high	protein_coding	SSF57850	SSF57850|PF13639	IPR001841	nan	nan
HMURINUM.BCC2017.r1.6HG00516160	DEG	24.4671	2.0996	0.278977	8.50538e-16	3.00972e-14	pentatricopeptide repeat containing protein	high	protein_coding	TIGR00756	PF20431|TIGR00756|PF01535|PF13041	IPR046848|IPR002885	nan	PPR_STOP_STOP|PLS-type|44-S1-P1-L1-S1-P1-L1-S1-P1-L1-S1-P1-L1-S1-P2-L2-S2-E1-E2-15,PPR_START_STOP|PLS-type|44-S1-P1-L1-S1-P1-L1-S1-P1-L1-S1-P1-L1-S1-P2-L2-S2-E1-E2-15
HMURINUM.BCC2017.r1.5HG00413840	DEG	21.2181	2.09765	0.88245	4.86909e-05	0.0002251	unknown protein	low	protein_coding	nan	nan	nan	nan	nan
HMURINUM.BCC2017.r1.1HG00018020	DEG	24.0371	2.09237	0.408431	2.42739e-09	2.86011e-08	pentatricopeptide repeat containing protein	high	protein_coding	PF01535	PF20431|PF01535|PF13041	IPR046848|IPR002885	nan	PPR_STOP_STOP|PLS-type|28-L1-S1-P1-L1-S1-P1-L1-S1-P2-L2-S2-E1-E2-E+,PPR_START_STOP|PLS-type|5-L1-S1-P1-L1-S1-P1-L1-S1-P2-L2-S2-E1-E2-E+
HMURINUM.BCC2017.r1.1HG00076860	DEG	202.547	2.08581	0.205719	7.98029e-27	1.66476e-24	pentatricopeptide repeat containing protein	high	protein_coding	PF14432	PF20431|PF01535|PF14432|PF13041	IPR032867|IPR046848|IPR002885	GO:0008270	PPR_STOP_STOP|PLS-type|146-S1-P1-L1-S1-P1-L1-S1-P1-L1-S1-P1-L1-S1-P2-L2-S2-E1-E2-DYW,PPR_START_STOP|PLS-type|127-S1-P1-L1-S1-P1-L1-S1-P1-L1-S1-P1-L1-S1-P2-L2-S2-E1-E2-DYW
HMURINUM.BCC2017.r1.2HG00113430	DEG	121.881	2.08195	0.258165	1.86344e-18	1.01282e-16	queuosine salvage protein	low	protein_coding	PF10343	PF10343	IPR019438	nan	nan
HMURINUM.BCC2017.r1.2HG00127670	DEG	35.5231	2.07978	0.373661	1.03363e-10	1.5582e-09	ribosome maturation factor rimp n terminal domain containing protein	high	protein_coding	nan	nan	nan	nan	nan
HMURINUM.BCC2017.r1.6HG00465190	DEG	604.628	2.07944	1.62182	0.00244035	0.00727852	leaf specific thionin	high	protein_coding	SSF57429	SSF57429|PF00321	IPR036391|IPR001010	GO:0006952	nan
HMURINUM.BCC2017.r1.3HG00287170	DEG	65.0116	2.07796	0.184978	3.60639e-31	1.29499e-28	carboxypeptidase	low	protein_coding	nan	nan	nan	nan	nan
HMURINUM.BCC2017.r1.1HG00076480	DEG	30.1995	2.07487	0.31621	4.13163e-13	9.67905e-12	dyw domain containing protein	high	protein_coding	SSF48452	SSF48452|PF14432|PF13041|PF20431|PF01535	IPR032867|IPR046848|IPR011990|IPR002885	GO:0005515|GO:0008270	PPR_START_STOP|PLS-type|10-L1-S1-P1-L1-S1-P1-L1-S1-P1-L1-S1-P2-L2-S2-E1-E2-DYW,PPR_STOP_STOP|PLS-type|48-L1-S1-P1-L1-S1-P1-L1-S1-P1-L1-S1-P2-L2-S2-E1-E2-DYW
HMURINUM.BCC2017.r1.6HG00498040	DEG	298.295	2.0689	0.228882	2.78745e-22	2.99296e-20	ranbp type domain containing protein	high	protein_coding	SSF90209	PF00641|SSF90209	IPR001876|IPR036443	nan	nan
HMURINUM.BCC2017.r1.5HG00391900	DEG	18.3891	2.06758	0.387738	7.50162e-10	9.74588e-09	trna pseudouridine synthase	high	protein_coding	SSF55120	SSF55120	IPR020103	GO:0001522|GO:0003723|GO:0009451|GO:0009982	nan
HMURINUM.BCC2017.r1.1HG00074020	DEG	14.1327	2.06303	0.683673	2.57116e-05	0.000127274	duf 295 domain containing protein	low	protein_coding	PF03478	PF03478	IPR005174	nan	nan
HMURINUM.BCC2017.r1.7HG00546080	DEG	27.5269	2.0567	0.310785	4.11229e-13	9.64406e-12	sam dependent mtase drm type domain containing protein	low	protein_coding	SSF53335	SSF53335|SSF101936	IPR015300|IPR029063	GO:0008757	nan
HMURINUM.BCC2017.r1.3HG00196910	DEG	550.687	2.05301	0.307853	2.64623e-14	7.44069e-13	mitochondrial glycoprotein domain containing protein	high	plastid-related	SSF54529	PF02330|SSF54529	IPR003428|IPR036561	GO:0005759	nan
HMURINUM.BCC2017.r1.6HG00469370	DEG	24.9508	2.05096	0.402732	5.37907e-09	5.90296e-08	pentacotripeptide repeat region of prorp domain containing protein	low	protein_coding	PF01535	PF01535|TIGR00756|PF13041	IPR002885	nan	PPR_STOP_STOP|P-type|14-P-P-P-P-P-P-P-4|RFL-type,PPR_START_STOP|P-type|9-P-P-P-P-P-P-P-4|RFL-type,PPR_STOP_STOP|P-type|29-P-35-P-P-P-P-P-P|RFL-type
HMURINUM.BCC2017.r1.2HG00170850	DEG	15.7564	2.04732	0.452173	4.82498e-08	4.3654e-07	arath f box lrr repeat protein	high	protein_coding	SSF81383	SSF81383|PF00646|SSF52047	IPR001810|IPR036047	GO:0005515	nan
HMURINUM.BCC2017.r1.5HG00462060	DEG	12.3051	2.04628	0.534151	8.96521e-07	6.15014e-06	pentatricopeptide repeat containing protein	high	protein_coding	PF12854	SSF48452|TIGR00756|PF01535|PF12854	IPR011990|IPR002885	GO:0005515	PPR_STOP_STOP|PLS-type|57-S1-33-SS-SS-SS-SS-SS-SS-SS-SS-SS-SS-SS-SS-P1-32-S1-P2-L2-39,PPR_START_STOP|PLS-type|29-S1-33-SS-SS-SS-SS-SS-SS-SS-SS-SS-SS-SS-SS-P1-32-S1-P2-L2-39
HMURINUM.BCC2017.r1.6HG00474430	DEG	19.4563	2.04553	0.332561	1.12268e-11	2.03234e-10	ionotropic glutamate receptor domain containing protein	high	protein_coding	SSF53850	PF00497|SSF53822|PF00060|SSF53850|PF01094	IPR001828|IPR001638|IPR028082|IPR001320	GO:0015276|GO:0016020	nan
HMURINUM.BCC2017.r1.1HG00058740	DEG	95.1912	2.04048	0.37565	1.80106e-10	2.61089e-09	heat shock cognate kda protein	high	protein_coding	SSF53067	SSF100934|PF00012|SSF100920|SSF53067	IPR043129|IPR029047|IPR013126|IPR029048	GO:0005524|GO:0140662	nan
HMURINUM.BCC2017.r1.2HG00151630	DEG	27.6265	2.04029	0.232881	5.70639e-20	4.26596e-18	beta glucosidase	high	protein_coding	PF00232	SSF51445|PF00232	IPR001360|IPR017853	GO:0004553|GO:0005975	nan
HMURINUM.BCC2017.r1.2HG00144140	DEG	85.9115	2.03933	0.46422	9.29745e-07	6.36013e-06	phospholipid glycerol acyltransferase domain containing protein	high	protein_coding	SSF69593	SSF69593	nan	nan	nan
HMURINUM.BCC2017.r1.2HG00144580	DEG	112.777	2.03931	0.22736	1.08888e-21	1.037e-19	pentatricopeptide repeat containing protein	high	protein_coding	SSF48452	SSF48452|PF14432|PF13041|PF20431|PF01535|TIGR00756	IPR032867|IPR046848|IPR011990|IPR002885	GO:0005515|GO:0008270	PPR_START_STOP|PLS-type|59-L1-S1-38-L1-S1-P1-34-S1-P1-L1-S1-35-L1-S1-P1-L1-S1-P1-68-E1-E2-DYW,PPR_STOP_STOP|PLS-type|92-L1-S1-38-L1-S1-P1-34-S1-P1-L1-S1-35-L1-S1-P1-L1-S1-P1-68-E1-E2-DYW
HMURINUM.BCC2017.r1.5HG00458080	DEG	58.3225	2.03734	0.640267	3.68932e-06	2.22497e-05	transcription factor bhlh protein	high	protein_coding	SSF47459	PF00010|SSF47459	IPR011598|IPR036638	GO:0046983	nan
HMURINUM.BCC2017.r1.4HG00299000	DEG	218.556	2.03581	0.365042	2.9055e-11	4.88427e-10	udp n acetylmuramoyl l alanyl d glutamate 6 diaminopimelate ligase	high	protein_coding	SSF53244	PF02875|PF08245|SSF63418|SSF53623|TIGR01085|SSF53244	IPR005761|IPR013221|IPR004101|IPR036615|IPR035911|IPR036565	GO:0005524|GO:0009058|GO:0016881|GO:0005524|GO:0005737|GO:0008360|GO:0016881|GO:0051301|GO:0009058|GO:0016881|GO:0005524|GO:0009058	nan
HMURINUM.BCC2017.r1.4HG00295120	DEG	26.4193	2.03576	0.474948	2.4018e-07	1.88428e-06	ethylene insensitive protein	high	protein_coding	PF01566	PF01566	IPR001046	GO:0016020|GO:0030001|GO:0046873	nan
HMURINUM.BCC2017.r1.3HG00234220	DEG	213.734	2.03308	0.34537	4.85175e-12	9.37976e-11	myb transcription factor	high	protein_coding	PF00249	SSF46689|PF00249	IPR001005|IPR009057	nan	nan
HMURINUM.BCC2017.r1.5HG00453890	DEG	14.6999	2.0318	0.420869	2.10795e-08	2.05211e-07	mterf domain containing protein 1 mitochondrial	high	plastid-related	PF02536	PF02536	IPR003690	GO:0003690|GO:0006355	mTERF_START_STOP|RFL-type,mTERF_STOP_STOP|RFL-type
HMURINUM.BCC2017.r1.2HG00181180	DEG	35.454	2.03079	0.205582	1.52718e-24	2.36225e-22	pentatricopeptide repeat containing protein	high	protein_coding	PF20431	PF20431|PF01535|TIGR00756|PF13041	IPR046848|IPR002885	nan	PPR_START_STOP|PLS-type|105-P1-L1-S1-P1-L1-S1-P1-L1-S1-P1-L1-S1-P1-L1-S1-P2-35-S2-E1-E2-22,PPR_STOP_STOP|PLS-type|146-P1-L1-S1-P1-L1-S1-P1-L1-S1-P1-L1-S1-P1-L1-S1-P2-35-S2-E1-E2-22
HMURINUM.BCC2017.r1.3HG00198080	DEG	39.9905	2.02257	0.43213	2.32674e-08	2.24911e-07	duf 1618 domain containing protein	high	protein_coding	nan	nan	nan	nan	nan
HMURINUM.BCC2017.r1.3HG00260530	DEG	175.15	2.0208	0.215769	2.77113e-23	3.37215e-21	histone h2b 1	high	protein_coding	SSF47113	PF00125|SSF47113	IPR007125|IPR009072	GO:0003677|GO:0046982	nan
HMURINUM.BCC2017.r1.1HG00074030	DEG	23.2352	2.01798	0.297198	2.10347e-13	5.1711e-12	duf 295 domain containing protein	high	protein_coding	SSF81383	SSF81383|PF03478	IPR005174|IPR036047	GO:0005515	nan
HMURINUM.BCC2017.r1.1HG00013080	DEG	21.1647	2.01553	0.335202	2.75726e-11	4.64577e-10	pentatricopeptide repeat containing protein	low	protein_coding	SSF48452	SSF48452|PF01535|PF12854|PF13041	IPR011990|IPR002885	GO:0005515	PPR_START_STOP|P-type|50-P-P-P-P-P-P-P-P-P-P-P-P-P-P-P-P-32,PPR_STOP_STOP|P-type|91-P-P-P-P-P-P-P-P-P-P-P-P-P-P-P-P-32
HMURINUM.BCC2017.r1.2HG00091010	DEG	28.0292	2.01157	1.12397	0.0014791	0.00467965	rx n terminal domain containing protein	high	protein_coding	SSF52058	SSF52540|SSF52058	IPR027417	nan	nan
HMURINUM.BCC2017.r1.2HG00089650	DEG	2037.55	2.01057	0.545153	2.85718e-07	2.19669e-06	rubisco large subunit binding protein beta chloroplastic	high	plastid-related	SSF52029	SSF52029|SSF48592|SSF54849|TIGR02348|PF00118	IPR027409|IPR027413|IPR001844|IPR027410|IPR002423	GO:0042026|GO:0140662|GO:0005524	nan
HMURINUM.BCC2017.r1.6HG00532390	DEG	30.9398	2.00731	0.619656	1.15072e-05	6.16116e-05	arm repeat superfamily protein	high	protein_coding	SSF48371	SSF48371	IPR016024	nan	nan
HMURINUM.BCC2017.r1.7HG00634800	DEG	68.8686	1.9987	0.295129	8.29644e-14	2.20207e-12	reverse transcriptase domain containing protein	low	transposon-related	PF13456	PF00078|PF04558|SSF50715|PF13456|PF03950|SSF53098|SSF56672|PF00749|PF04557|SSF52374|TIGR00440	IPR007638|IPR002156|IPR020059|IPR000477|IPR004514|IPR007639|IPR011035|IPR020058|IPR043502|IPR012337	GO:0003676|GO:0004523|GO:0006412|GO:0004812|GO:0005524|GO:0043039|GO:0000166|GO:0004819|GO:0005524|GO:0005737|GO:0006425|GO:0000166|GO:0004812|GO:0005524|GO:0005737|GO:0006418	nan
HMURINUM.BCC2017.r1.6HG00478210	DEG	25.7193	1.9893	0.439347	1.24334e-07	1.03552e-06	histone h2a 2 1	low	protein_coding	PF16211	SSF47113|PF16211	IPR032454|IPR009072	GO:0046982	nan
HMURINUM.BCC2017.r1.4HG00298710	DEG	35.2206	1.9875	0.339608	3.52143e-11	5.82139e-10	16s rrna uracil 1498 n 3 methyltransferase	high	protein_coding	SSF75217	SSF75217|PF04452|SSF88697|PF20260|TIGR00046	IPR029028|IPR046887|IPR006700|IPR015947|IPR046886	GO:0006364|GO:0008168	nan
HMURINUM.BCC2017.r1.3HG00275160	DEG	37.7802	1.98621	0.30178	4.77843e-13	1.10176e-11	transmembrane protein	low	protein_coding	PF14990	PF14990	IPR027858	GO:0034551	nan
HMURINUM.BCC2017.r1.3HG00284200	DEG	50.0718	1.98621	0.297493	1.44173e-13	3.65504e-12	bzip domain containing protein	high	protein_coding	nan	nan	nan	nan	nan
HMURINUM.BCC2017.r1.7HG00602020	DEG	43.9703	1.98286	0.266196	7.61948e-16	2.71819e-14	ring type domain containing protein	high	transposon-related	PF13639	SSF57850|PF13639	IPR001841	nan	nan
HMURINUM.BCC2017.r1.3HG00270310	DEG	54.8853	1.97887	0.320805	3.02971e-12	6.09392e-11	e3 ubiquitin protein ligase drip	high	protein_coding	nan	nan	nan	nan	nan
HMURINUM.BCC2017.r1.5HG00386900	DEG	95.0352	1.97838	0.365551	2.02717e-10	2.91742e-09	hydroxyproline rich glycoprotein family protein	high	protein_coding	nan	nan	nan	nan	nan
HMURINUM.BCC2017.r1.7HG00567510	DEG	22.405	1.97569	0.318992	9.99903e-12	1.83126e-10	pentacotripeptide repeat containing protein	low	protein_coding	SSF81901	SSF81901|PF01535|PF13041	IPR002885	nan	PPR_START_STOP|P-type|120-P-P-P-P-P-P-P-P-P-P-P-P-P-P-P-P-P-35-P-19,PPR_STOP_STOP|P-type|122-P-P-P-P-P-P-P-P-P-P-P-P-P-P-P-P-P-35-P-19
HMURINUM.BCC2017.r1.2HG00114980	DEG	22.9082	1.96005	0.289363	2.29745e-13	5.58527e-12	pentatricopeptide repeat containing protein	high	protein_coding	PF01535	PF20431|PF01535|TIGR00756|PF13041	IPR046848|IPR002885	nan	PPR_START_STOP|PLS-type|67-L1-S1-SS-P1-L1-S1-P2-L2-S2-36-E2-56,PPR_STOP_STOP|PLS-type|78-L1-S1-SS-P1-L1-S1-P2-L2-S2-36-E2-56
HMURINUM.BCC2017.r1.2HG00113580	DEG	30.6815	1.95946	0.325006	1.49602e-11	2.65335e-10	dyw domain containing protein	high	protein_coding	PF14432	PF14432|PF13041|PF20431|PF01535|TIGR00756	IPR032867|IPR046848|IPR002885	GO:0008270	PPR_START_STOP|PLS-type|88-SS-P1-L1-S1-SS-P1-39-S1-SS-P1-L1-S1-P2-L2-S2-E1-E2-DYW,PPR_STOP_STOP|PLS-type|93-SS-P1-L1-S1-SS-P1-39-S1-SS-P1-L1-S1-P2-L2-S2-E1-E2-DYW
HMURINUM.BCC2017.r1.6HG00489800	DEG	45.7999	1.95809	0.289159	8.04701e-14	2.1443e-12	pentatricopeptide repeat containing protein	low	protein_coding	PF20431	PF20431|TIGR00756|PF01535	IPR046848|IPR002885	nan	PPR_STOP_STOP|PLS-type|62-L1-S1-P1-L1-S1-P1-L1-S1-P1-L1-S1-P2-L2-S2-E1-E2,PPR_STOP_STOP|PLS-type|7-E2-DYW,PPR_START_STOP|PLS-type|45-L1-S1-P1-L1-S1-P1-L1-S1-P1-L1-S1-P2-L2-S2-E1-E2
HMURINUM.BCC2017.r1.2HG00165530	DEG	83.6867	1.95569	0.195878	2.14326e-25	3.78596e-23	unknown protein	low	protein_coding	nan	nan	nan	nan	nan
HMURINUM.BCC2017.r1.3HG00247970	DEG	27.2685	1.94881	0.31504	7.1483e-12	1.3337e-10	pentatricopeptide repeat containing protein	high	protein_coding	PF14432	PF14432|PF13041|PF20431|PF01535|TIGR00756	IPR032867|IPR046848|IPR002885	GO:0008270	PPR_START_STOP|PLS-type|104-L1-S1-P1-L1-S1-P2-L2-S2-E1-E2-DYW,PPR_STOP_STOP|PLS-type|134-L1-S1-P1-L1-S1-P2-L2-S2-E1-E2-DYW
HMURINUM.BCC2017.r1.5HG00408250	DEG	17.832	1.94051	0.402394	2.50105e-08	2.39437e-07	duf 2439 domain containing protein	high	protein_coding	PF10382	PF10382	IPR018838	nan	nan
HMURINUM.BCC2017.r1.6HG00485570	DEG	104.366	1.9344	0.462477	1.06543e-07	8.99932e-07	protein kinase domain containing	high	protein_coding	SSF56112	PF07714|SSF56112|PF12819|SSF52058	IPR011009|IPR024788|IPR001245	GO:0004672|GO:0006468	nan
HMURINUM.BCC2017.r1.5HG00437790	DEG	169.626	1.92639	0.313911	1.75565e-12	3.71196e-11	reca family profile domain containing protein	high	protein_coding	SSF52540	PF00154|TIGR02012|SSF54752|SSF52540	IPR013765|IPR027417|IPR023400	GO:0003697|GO:0005524|GO:0006281	nan
HMURINUM.BCC2017.r1.3HG00203490	DEG	12.6377	1.92428	0.559971	1.06278e-05	5.73067e-05	duf 4211 domain containing protein	high	protein_coding	PF12274	PF12274	IPR022059	nan	nan
HMURINUM.BCC2017.r1.5HG00372900	DEG	29.9081	1.91283	0.736623	4.45489e-05	0.000207882	f box domain containing protein	low	protein_coding	PF00646	SSF81383|PF00646|TIGR01640	IPR001810|IPR017451|IPR036047	GO:0005515	nan
HMURINUM.BCC2017.r1.2HG00094670	DEG	36.8697	1.91248	0.531245	4.03574e-06	2.40606e-05	ubiquitin protease family profile domain containing protein	low	protein_coding	nan	nan	nan	nan	nan
HMURINUM.BCC2017.r1.4HG00297310	DEG	12.5331	1.91216	0.598948	2.05671e-05	0.000104171	mbd domain containing protein	high	protein_coding	nan	nan	nan	nan	nan
HMURINUM.BCC2017.r1.6HG00487240	DEG	70.0191	1.90958	0.303338	2.43081e-12	4.98077e-11	ap ethylene responsive transcription factor	high	protein_coding	SSF54171	SSF54171|PF00847	IPR016177|IPR001471	GO:0003677|GO:0003700|GO:0006355	nan
HMURINUM.BCC2017.r1.4HG00344610	DEG	26.2195	1.90925	0.290543	1.05812e-12	2.32701e-11	heat shock kda protein bip	low	protein_coding	PF00012	SSF53067|PF00012|SSF100920	IPR043129|IPR029047|IPR013126	GO:0005524|GO:0140662	nan
HMURINUM.BCC2017.r1.1HG00008960	DEG	52.6352	1.89926	0.239094	3.37633e-17	1.47321e-15	pentatricopeptide repeat containing protein	high	protein_coding	PF13041	PF01535|PF13041	IPR002885	nan	nan
HMURINUM.BCC2017.r1.6HG00545170	DEG	7.08397	1.89462	0.848872	0.000555676	0.00197142	sawadee domain containing protein	high	protein_coding	SSF46689	SSF46689|PF16719	IPR032001|IPR009057	GO:0003682	nan
HMURINUM.BCC2017.r1.5HG00465030	DEG	18.1476	1.89414	0.330526	2.24414e-10	3.2086e-09	unknown protein	low	protein_coding	nan	nan	nan	nan	nan
HMURINUM.BCC2017.r1.7HG00632970	DEG	16.0421	1.89103	0.49778	1.64863e-06	1.07061e-05	nuclear transcription factor y subunit c 1	high	protein_coding	SSF47113	PF00125|SSF47113	IPR007125|IPR009072	GO:0003677|GO:0046982	nan
HMURINUM.BCC2017.r1.3HG00267110	DEG	31.0833	1.88921	0.230062	4.65739e-18	2.34518e-16	c3h1 type domain containing protein	low	protein_coding	nan	nan	nan	nan	nan
HMURINUM.BCC2017.r1.4HG00296980	DEG	39.3409	1.88572	0.331753	9.56819e-11	1.45543e-09	zinc finger phd type domain containing protein	high	protein_coding	SSF57903	PF00628|SSF57903	IPR019787|IPR011011	nan	nan
HMURINUM.BCC2017.r1.2HG00164960	DEG	602.142	1.88557	0.265861	3.4635e-15	1.1059e-13	elys domain containing protein	high	protein_coding	nan	nan	nan	nan	nan
HMURINUM.BCC2017.r1.5HG00420350	DEG	646.647	1.88323	0.449513	5.91708e-08	5.2494e-07	metallo beta lactamase domain containing protein	low	protein_coding	SSF56281	PF12706|SSF56281	IPR036866|IPR001279	nan	nan
HMURINUM.BCC2017.r1.3HG00286200	DEG	68.2067	1.8832	0.205092	5.9834e-22	5.95729e-20	pentatricopeptide repeat containing protein	low	protein_coding	PF01535	PF20431|PF01535|TIGR00756|PF13041	IPR046848|IPR002885	nan	PPR_START_STOP|PLS-type|18-L1-S1-P1-L1-S1-P1-L1-S1-P1-L1-S1-P2-L2-S2-E1-E2-15,PPR_STOP_STOP|PLS-type|69-L1-S1-P1-L1-S1-P1-L1-S1-P1-L1-S1-P2-L2-S2-E1-E2-15
HMURINUM.BCC2017.r1.7HG00562600	DEG	144.368	1.88278	0.194393	2.04922e-24	3.09559e-22	u box domain containing protein	low	protein_coding	SSF48452	SSF48452	IPR011990	GO:0005515	nan
HMURINUM.BCC2017.r1.7HG00581790	DEG	48.638	1.882	0.17249	3.61435e-29	1.00213e-26	pentatricopeptide repeat containing protein	high	protein_coding	PF13041	PF20431|TIGR00756|PF01535|PF13041	IPR046848|IPR002885	nan	PPR_STOP_STOP|PLS-type|42-S1-P1-L1-S1-P1-L1-S1-P1-L1-S1-P1-L1-S1-P2-L2-S2-E1-E2-26,PPR_START_STOP|PLS-type|33-S1-P1-L1-S1-P1-L1-S1-P1-L1-S1-P1-L1-S1-P2-L2-S2-E1-E2-26
HMURINUM.BCC2017.r1.2HG00153270	DEG	30.5934	1.87742	0.25801	7.39008e-15	2.25449e-13	checkpoint protein	high	protein_coding	PF04005	PF04005	IPR007150	GO:0000077|GO:0030896	nan
HMURINUM.BCC2017.r1.3HG00200480	DEG	70.2779	1.86423	0.330445	1.87049e-10	2.70436e-09	gdsl esterase lipase	high	protein_coding	SSF52266	PF00657|SSF52266	IPR001087	GO:0016788	nan
HMURINUM.BCC2017.r1.7HG00581750	DEG	409.145	1.86073	0.426049	2.06476e-08	2.01634e-07	arath protein detoxification	high	protein_coding	TIGR00797	PF01554|TIGR00797	IPR002528	GO:0015297|GO:0016020|GO:0042910|GO:0055085	nan
HMURINUM.BCC2017.r1.1HG00046110	DEG	51.7808	1.86035	0.282884	5.65131e-13	1.29619e-11	dyw domain containing protein	high	protein_coding	PF20431	PF20430|PF14432|PF13041|PF20431|PF01535|TIGR00756	IPR046849|IPR046848|IPR032867|IPR002885	GO:0008270	PPR_START_STOP|PLS-type|52-S1-SS-P1-L1-S1-SS-P1-L1-S1-P2-L2-S2-E1-E2-DYW,PPR_STOP_STOP|PLS-type|116-S1-SS-P1-L1-S1-SS-P1-L1-S1-P2-L2-S2-E1-E2-DYW
HMURINUM.BCC2017.r1.6HG00517990	DEG	156.916	1.85992	0.253595	1.23037e-15	4.23076e-14	pentatricopeptide repeat containing protein	high	protein_coding	SSF48452	SSF48452|PF13041|PF20431|PF01535|TIGR00756	IPR046848|IPR011990|IPR002885	GO:0005515	PPR_STOP_STOP|PLS-type|55-S1-P1-L1-S1-P1-L1-S1-72-P1-L1-S1-P2-L2-S2-E1-E2-58,PPR_START_STOP|PLS-type|53-S1-P1-L1-S1-P1-L1-S1-72-P1-L1-S1-P2-L2-S2-E1-E2-58
HMURINUM.BCC2017.r1.7HG00567490	DEG	35.9894	1.85649	0.210674	3.6916e-20	2.8674e-18	pentatricopeptide repeat containing protein	high	protein_coding	PF14432	SSF48452|PF20430|PF13041|PF14432|PF20431|PF01535	IPR032867|IPR046849|IPR046848|IPR011990|IPR002885	GO:0008270|GO:0005515	PPR_STOP_STOP|PLS-type|188-S1-P1-L1-S1-P1-L1-S1-P1-L1-S1-P2-L2-S2-E1-E2-DYW,PPR_START_STOP|PLS-type|151-S1-P1-L1-S1-P1-L1-S1-P1-L1-S1-P2-L2-S2-E1-E2-DYW
HMURINUM.BCC2017.r1.7HG00641500	DEG	15.9756	1.85427	0.313227	8.74695e-11	1.34075e-09	bzip domain containing protein	high	protein_coding	SSF57959	SSF57959|PF07716	IPR046347|IPR004827	GO:0003700|GO:0006355	nan
HMURINUM.BCC2017.r1.2HG00180060	DEG	18.6161	1.8533	0.473645	2.25093e-06	1.42911e-05	dna directed rna polymerase	low	protein_coding	nan	nan	nan	nan	nan
HMURINUM.BCC2017.r1.7HG00553870	DEG	68.2572	1.85204	0.25322	2.32162e-15	7.65855e-14	cell cycle checkpoint protein rad	high	protein_coding	SSF55979	PF02144|SSF55979	IPR003021|IPR046938	GO:0000077	nan
HMURINUM.BCC2017.r1.2HG00110930	DEG	23.4136	1.84941	0.241458	6.50637e-16	2.32869e-14	u3 small nucleolar rna associated protein	low	protein_coding	SSF50978	SSF50978	IPR036322	GO:0005515	nan
HMURINUM.BCC2017.r1.3HG00278090	DEG	74.2925	1.84878	0.556328	5.22484e-06	3.0389e-05	leucine rich repeat containing n terminal plant type domain protein	high	protein_coding	SSF52058	PF08263|SSF52058	IPR013210	nan	nan
HMURINUM.BCC2017.r1.2HG00145000	DEG	24.0618	1.84852	0.382393	1.47665e-08	1.4803e-07	lectin domain containing receptor kinase	high	protein_coding	SSF56112	SSF56112|PF00069	IPR011009|IPR000719	GO:0004672|GO:0005524|GO:0006468	nan
HMURINUM.BCC2017.r1.3HG00207210	DEG	36.9848	1.84761	0.331888	2.15235e-10	3.0834e-09	dna endonuclease activator ctp c terminal domain containing protein	high	protein_coding	nan	nan	nan	nan	nan
HMURINUM.BCC2017.r1.3HG00260550	DEG	14.3301	1.83301	0.346774	3.50268e-09	3.97733e-08	pentatricopeptide repeat containing protein	high	protein_coding	PF20431	SSF48452|PF13041|PF12854|PF20431|PF01535|TIGR00756	IPR046848|IPR011990|IPR002885	GO:0005515	PPR_START_STOP|PLS-type|5-P1-L1-S1-SS-P1-L1-S1-P2-L2-S2-E1-E2-E+,PPR_STOP_STOP|PLS-type|19-P1-L1-S1-SS-P1-L1-S1-P2-L2-S2-E1-E2-E+
HMURINUM.BCC2017.r1.5HG00418490	DEG	112.964	1.83271	0.251179	1.53334e-15	5.22144e-14	transcription factor bhlh protein	high	protein_coding	SSF47459	PF00010|SSF47459	IPR011598|IPR036638	GO:0046983	nan
HMURINUM.BCC2017.r1.1HG00047980	DEG	361.141	1.83264	0.277911	1.19307e-13	3.07085e-12	serine threonine protein kinase domain containing	high	protein_coding	PF07714	PF07714|SSF56112	IPR001245|IPR011009	GO:0004672|GO:0006468	nan
HMURINUM.BCC2017.r1.2HG00181030	DEG	125.584	1.82943	0.228949	9.43351e-18	4.46289e-16	arath transcription factor myb	high	protein_coding	SSF46689	PF00249|SSF46689	IPR009057|IPR001005	nan	nan
HMURINUM.BCC2017.r1.7HG00570760	DEG	14.7496	1.82907	1.19754	0.000439567	0.00160231	gbf interacting protein n terminal domain containing	low	protein_coding	nan	nan	nan	nan	nan
HMURINUM.BCC2017.r1.2HG00087410	DEG	195.506	1.82768	0.219133	4.32492e-19	2.63147e-17	histidine kinase hsp atpase domain containing protein	high	protein_coding	SSF54211	SSF55874|PF02518|PF00183|SSF54211|SSF110942	IPR003594|IPR020568|IPR001404|IPR036890|IPR037196	GO:0005524|GO:0006457|GO:0016887|GO:0051082|GO:0140662	nan
HMURINUM.BCC2017.r1.7HG00563230	DEG	10.9807	1.8194	0.60335	3.2232e-05	0.000156093	f box domain containing protein	high	protein_coding	SSF52047	PF12937|SSF81383|SSF52047	IPR001810|IPR036047	GO:0005515	nan
HMURINUM.BCC2017.r1.7HG00617160	DEG	55.117	1.8172	0.216587	7.02849e-19	4.10539e-17	pentatricopeptide repeat containing protein	high	protein_coding	PF20431	PF20431|TIGR00756|PF01535|PF13041	IPR046848|IPR002885	nan	PPR_START_STOP|PLS-type|71-P1-L1-S1-P1-L1-S1-SS-P1-L1-S1-P2-L2-S2-E1-E2-E+,PPR_STOP_STOP|PLS-type|124-P1-L1-S1-P1-L1-S1-SS-P1-L1-S1-P2-L2-S2-E1-E2-E+
HMURINUM.BCC2017.r1.1HG00034240	DEG	19.0096	1.8152	0.285543	6.83809e-12	1.28192e-10	lanc protein gcl	high	protein_coding	SSF158745	PF05147|SSF158745	IPR007822	GO:0031179	nan
HMURINUM.BCC2017.r1.7HG00629020	DEG	85.9689	1.81056	0.230224	4.3184e-17	1.84747e-15	phosphosulfolactate synthase	high	protein_coding	PF02679	PF02679|SSF102110	IPR036112|IPR003830	nan	nan
HMURINUM.BCC2017.r1.7HG00639230	DEG	16.6896	1.80823	0.353438	8.45795e-09	8.9499e-08	methyltransferase type domain containing protein	low	protein_coding	SSF53335	SSF53335	IPR029063	GO:0008757	nan
HMURINUM.BCC2017.r1.6HG00469050	DEG	18.3063	1.80624	0.484968	3.54421e-06	2.14751e-05	pentacotripeptide repeat region of prorp domain containing protein	low	protein_coding	TIGR00756	PF01535|TIGR00756|PF13041|PF12854	IPR002885	nan	PPR_STOP_STOP|P-type|80-P-P-P-P-P-P-P-P-P-P-P-P-P-P-RFL_CTD|RFL-type,PPR_START_STOP|P-type|44-P-P-P-P-P-P-P-P-P-P-P-P-P-P-RFL_CTD|RFL-type
HMURINUM.BCC2017.r1.5HG00368580	DEG	703.349	1.80519	0.217534	3.44569e-19	2.16881e-17	g domain containing protein	high	protein_coding	SSF52540	SSF52540|PF01926	IPR006073|IPR027417	GO:0005525	nan
HMURINUM.BCC2017.r1.3HG00249130	DEG	762.513	1.79918	0.230205	1.78402e-17	8.05716e-16	protein plastid transcriptionally active 12 chloroplastic	high	plastid-related	nan	nan	nan	nan	nan
HMURINUM.BCC2017.r1.2HG00132900	DEG	107.489	1.79791	0.212809	2.78649e-19	1.82195e-17	pentatricopeptide repeat containing protein	high	protein_coding	PF01535	SSF48452|PF12854|PF13041|PF01535|TIGR00756	IPR011990|IPR002885	GO:0005515	PPR_START_STOP|P-type|96-P-P-P-P-P-P-P-P-P-P-P-P-P-P-P-P-P-P-P-57,PPR_STOP_STOP|P-type|101-P-P-P-P-P-P-P-P-P-P-P-P-P-P-P-P-P-P-P-57
HMURINUM.BCC2017.r1.4HG00299640	DEG	30.8407	1.79322	0.39951	4.79711e-08	4.34501e-07	pentacotripeptide repeat region of prorp domain containing protein	high	protein_coding	TIGR00756	SSF48452|TIGR00756|PF01535|PF13041	IPR011990|IPR002885	GO:0005515	PPR_STOP_STOP|P-type|149-P-P-48-P-P-P-51
HMURINUM.BCC2017.r1.1HG00029180	DEG	348.168	1.79123	0.217094	8.07455e-19	4.60586e-17	dna polymerase epsilon catalytic subunit	high	protein_coding	SSF56672	PF00136|SSF53098|PF03104|SSF56672|PF08490	IPR013697|IPR006134|IPR043502|IPR006133|IPR012337	GO:0003887|GO:0005634|GO:0006260|GO:0008270|GO:0000166|GO:0003677	nan
HMURINUM.BCC2017.r1.7HG00550990	DEG	638.071	1.79036	0.280647	5.88006e-13	1.34443e-11	superoxide dismutase [mn] 3 1 mitochondrial	high	plastid-related	PF02777	PF02777|SSF54719|PF00081|SSF46609	IPR036314|IPR019831|IPR019832|IPR036324	GO:0004784|GO:0006801|GO:0046872	nan
HMURINUM.BCC2017.r1.2HG00182060	DEG	93.1029	1.78924	0.317812	7.57891e-10	9.8288e-09	amine oxidase domain containing protein	high	protein_coding	PF13450	SSF51905|PF02353|SSF53335|PF13450	IPR029063|IPR036188	GO:0008757	nan
HMURINUM.BCC2017.r1.5HG00455120	DEG	14.5387	1.78557	0.49125	4.63072e-06	2.72738e-05	dna directed rna polymerase subunit beta	high	protein_coding	PF05000	PF05000|PF04990|PF04992|PF04983|PF04997|PF04998|SSF64484|PF00623	IPR000722|IPR007081|IPR007075|IPR007066|IPR007083|IPR007080|IPR007073	GO:0003677|GO:0003899|GO:0006351	nan
HMURINUM.BCC2017.r1.6HG00485620	DEG	19.0075	1.78432	0.490155	1.94465e-06	1.24914e-05	protein kinase domain containing	high	protein_coding	PF12819	PF12819|PF13855|SSF52058|SSF56112|PF07714	IPR001245|IPR011009|IPR001611|IPR024788	GO:0004672|GO:0006468|GO:0005515	nan
HMURINUM.BCC2017.r1.6HG00540780	DEG	24.767	1.78338	0.291117	1.82446e-11	3.17167e-10	pentatricopeptide repeat containing protein	high	protein_coding	TIGR00756	PF01535|TIGR00756|PF13041	IPR002885	nan	PPR_START_STOP|PLS-type|71-P1-L1-S1-P1-L1-S1-SS-P1-L1-S1-P2-L2-S2-E1-40,PPR_STOP_STOP|PLS-type|84-P1-L1-S1-P1-L1-S1-SS-P1-L1-S1-P2-L2-S2-E1-40
HMURINUM.BCC2017.r1.4HG00350670	DEG	38.6912	1.78151	0.223582	3.48586e-17	1.51497e-15	dna topoisomerase 3	high	protein_coding	SSF56712	PF01751|PF01131|PF06839|SSF56712	IPR013497|IPR010666|IPR023405|IPR006171	GO:0003677|GO:0003916|GO:0006265|GO:0008270	nan
HMURINUM.BCC2017.r1.4HG00320750	DEG	44.6975	1.77806	0.216127	2.72766e-18	1.43277e-16	agenet domain containing protein	high	protein_coding	PF05641	PF05641	IPR008395	nan	nan
HMURINUM.BCC2017.r1.5HG00385320	DEG	637.679	1.77735	0.339512	4.57384e-10	6.1539e-09	amino acid transporter transmembrane domain containing protein	high	protein_coding	PF01490	PF01490	IPR013057	nan	nan
HMURINUM.BCC2017.r1.1HG00037850	DEG	542.832	1.77592	0.253612	8.74027e-15	2.63338e-13	math domain and containing protein	high	protein_coding	SSF49599	SSF49599|PF00917	IPR002083	GO:0005515	nan
HMURINUM.BCC2017.r1.4HG00299970	DEG	43.0009	1.77561	0.3197	2.98488e-10	4.18036e-09	anaphase promoting complex subunit wd domain containing protein	low	protein_coding	SSF50978	SSF50978|PF00400	IPR001680|IPR036322	GO:0005515	nan
HMURINUM.BCC2017.r1.7HG00575750	DEG	74.0201	1.77527	0.163291	5.01016e-29	1.35485e-26	f box fbd lrr repeat protein	high	protein_coding	SSF81383	SSF81383	IPR036047	GO:0005515	nan
HMURINUM.BCC2017.r1.3HG00246570	DEG	162.396	1.77198	0.260971	6.92867e-14	1.86215e-12	tic family protein	high	protein_coding	PF04278	PF04278	IPR007378	GO:0015031	nan
HMURINUM.BCC2017.r1.4HG00319240	DEG	48.0345	1.77039	0.240368	2.16499e-15	7.1656e-14	pentatricopeptide repeat containing protein	high	protein_coding	TIGR00756	PF14432|PF13041|PF20431|PF01535|TIGR00756|PF13812	IPR032867|IPR046848|IPR002885	GO:0008270	PPR_STOP_STOP|PLS-type|166-SS-P1-38-S1-P1-L1-S1-P1-L1-S1-P1-L1-S1-P1-L1-S1-P1-L1-S1-P2-L2-S2-E1-E2-DYW,PPR_START_STOP|PLS-type|149-SS-P1-38-S1-P1-L1-S1-P1-L1-S1-P1-L1-S1-P1-L1-S1-P1-L1-S1-P2-L2-S2-E1-E2-DYW
HMURINUM.BCC2017.r1.1HG00006580	DEG	205.093	1.77036	0.122842	1.57349e-48	2.46184e-45	duf 4283 domain containing protein	low	protein_coding	nan	nan	nan	nan	nan
HMURINUM.BCC2017.r1.3HG00260360	DEG	11.3107	1.76955	1.04692	0.00105044	0.00346726	heat shock cognate kda protein	high	protein_coding	SSF100934	SSF53067|PF00012|SSF100920|SSF100934	IPR043129|IPR013126|IPR029048|IPR029047	GO:0005524|GO:0140662	nan
HMURINUM.BCC2017.r1.3HG00242970	DEG	68.4578	1.76944	0.211388	6.74406e-19	3.94979e-17	mrn complex interacting protein	high	protein_coding	PF15749	PF15749	IPR032739	nan	nan
HMURINUM.BCC2017.r1.2HG00134370	DEG	310.708	1.76732	0.478146	5.33428e-07	3.86895e-06	udp glycosyltransferase	high	protein_coding	SSF53756	PF00201|SSF53756	IPR002213	GO:0008194	nan
HMURINUM.BCC2017.r1.5HG00425140	DEG	135.307	1.76321	0.180721	1.75451e-24	2.66881e-22	4 hydroxy methoxy oxo dihydro 2h 1 benzoxazin yl glucosidebeta d glucosidase	high	protein_coding	SSF51445	SSF51445|PF00232	IPR001360|IPR017853	GO:0004553|GO:0005975	nan
HMURINUM.BCC2017.r1.6HG00478970	DEG	28.796	1.763	0.215476	9.21386e-18	4.37788e-16	pentatricopeptide repeat containing protein mitochondrial	low	plastid-related	TIGR00756	PF13041|PF12854|PF01535|SSF81901|TIGR00756	IPR002885	nan	PPR_START_STOP|P-type|151-P-P-P-P-P-P-P-P-P-P-P-P-P-P-P-26-P-P-P-P-P-P-27,PPR_STOP_STOP|P-type|212-P-P-P-P-P-P-P-P-P-P-P-P-P-P-P-26-P-P-P-P-P-P-27
HMURINUM.BCC2017.r1.3HG00219870	DEG	37.8251	1.76209	0.217059	1.23719e-17	5.72925e-16	pentatricopeptide repeat containing protein	high	protein_coding	PF12854	PF01535|TIGR00756|PF13041|PF12854	IPR002885	nan	PPR_START_STOP|P-type|129-P-P-P-P-P-P-P-P-P-P-P-P-P-102-P-P-P-P-P-P-P-P-86-P,PPR_STOP_STOP|P-type|148-P-P-P-P-P-P-P-P-P-P-P-P-P-102-P-P-P-P-P-P-P-P-86-P
HMURINUM.BCC2017.r1.2HG00147790	DEG	26.496	1.76105	0.255216	1.40444e-13	3.56877e-12	pentatricopeptide repeat containing protein	high	protein_coding	PF01535	PF20431|PF01535|TIGR00756|PF13041	IPR046848|IPR002885	nan	PPR_STOP_STOP|PLS-type|92-P1-L1-S1-P1-L1-S1-P1-L1-S1-P2-36-S2-E1-E2-46,PPR_START_STOP|PLS-type|82-P1-L1-S1-P1-L1-S1-P1-L1-S1-P2-36-S2-E1-E2-46
HMURINUM.BCC2017.r1.5HG00419430	DEG	15.8061	1.75977	0.63995	0.000291232	0.00111251	duf 6598 domain containing protein	low	protein_coding	PF20241	PF20241	IPR046533	nan	nan
HMURINUM.BCC2017.r1.2HG00152210	DEG	44.108	1.75674	0.252394	5.35407e-14	1.45684e-12	pentatricopeptide repeat containing protein	high	protein_coding	PF13041	PF20430|PF13041|PF20431|PF01535|TIGR00756|PF13812	IPR046849|IPR046848|IPR002885	nan	PPR_STOP_STOP|PLS-type|74-L1-S1-P1-L1-S1-P1-L1-S1-P1-L1-S1-P1-L1-S1-P2-L2-S2-E1-E2-E+,PPR_START_STOP|PLS-type|39-L1-S1-P1-L1-S1-P1-L1-S1-P1-L1-S1-P1-L1-S1-P2-L2-S2-E1-E2-E+
HMURINUM.BCC2017.r1.7HG00575330	DEG	88.5504	1.75564	0.249377	4.10476e-14	1.13237e-12	cyth domain containing protein	low	protein_coding	nan	nan	nan	nan	nan
HMURINUM.BCC2017.r1.3HG00256870	DEG	128.288	1.75231	0.194786	1.89602e-21	1.77481e-19	dna polymerase catalytic subunit protein	high	protein_coding	PF12254	TIGR00592|PF00136|PF12254|SSF53098|PF08996|PF03104|SSF56672	IPR006134|IPR015088|IPR024647|IPR043502|IPR006133|IPR012337	GO:0000166|GO:0003677|GO:0003887|GO:0006260	nan
HMURINUM.BCC2017.r1.6HG00465930	DEG	53.5663	1.74644	0.738225	0.000190161	0.000760626	cytochrome p450	low	protein_coding	PF00067	SSF48264|PF00067	IPR036396|IPR001128	GO:0004497|GO:0005506|GO:0016705|GO:0020037	nan
HMURINUM.BCC2017.r1.6HG00474850	DEG	57.9085	1.74519	0.252917	5.3852e-14	1.46349e-12	pentatricopeptide repeat containing protein	high	protein_coding	PF13041	PF20431|TIGR00756|PF01535|PF13041	IPR046848|IPR002885	nan	PPR_STOP_STOP|PLS-type|111-S1-P1-L1-S1-P1-34-S1-P1-35-S1-P1-L1-S1-P2-L2-S2-E1-E2-E+,PPR_START_STOP|PLS-type|33-S1-P1-L1-S1-P1-34-S1-P1-35-S1-P1-L1-S1-P2-L2-S2-E1-E2-E+
HMURINUM.BCC2017.r1.6HG00541470	DEG	23.41	1.74391	0.261355	8.58507e-13	1.91885e-11	f box domain containing protein	low	protein_coding	SSF81383	SSF81383	IPR036047	GO:0005515	nan
HMURINUM.BCC2017.r1.7HG00606530	DEG	46.3364	1.74336	0.413983	4.90075e-07	3.58059e-06	f box domain containing protein	high	protein_coding	SSF81383	PF12937|SSF81383|TIGR01640	IPR001810|IPR017451|IPR036047	GO:0005515	nan
HMURINUM.BCC2017.r1.6HG00527560	DEG	31.7521	1.74068	0.197825	5.80377e-20	4.324e-18	pentacotripeptide repeat region of prorp domain containing protein	low	protein_coding	TIGR00756	SSF48452|PF13041|PF12854|PF01535|TIGR00756	IPR011990|IPR002885	GO:0005515	PPR_STOP_STOP|P-type|132-P-P-P-P-P-P-P-P-P-P-P-P-P-P-P-P-P-P-RFL_CTD|RFL-type,PPR_START_STOP|P-type|120-P-P-P-P-P-P-P-P-P-P-P-P-P-P-P-P-P-P-RFL_CTD|RFL-type
HMURINUM.BCC2017.r1.5HG00431700	DEG	536.5	1.73748	0.360268	9.85228e-09	1.02862e-07	arath glutathione s transferase	high	protein_coding	SSF47616	PF00043|SSF47616	IPR036282|IPR004046	nan	nan
HMURINUM.BCC2017.r1.1HG00029170	DEG	101.553	1.7371	0.151289	3.58467e-32	1.45405e-29	protein prey mitochondrial	low	plastid-related	SSF158997	SSF158997	nan	nan	nan
HMURINUM.BCC2017.r1.6HG00533410	DEG	101.851	1.7345	0.208283	7.81649e-19	4.51748e-17	anaphase promoting complex subunit protein	high	protein_coding	PF12896	PF12896|SSF50978|PF12894	IPR024790|IPR024977|IPR036322	GO:0005515	nan
HMURINUM.BCC2017.r1.3HG00198140	DEG	57.3708	1.72813	0.324268	1.88061e-09	2.26086e-08	duf 1618 domain containing protein	high	protein_coding	PF07762	PF07762	IPR011676	nan	nan
HMURINUM.BCC2017.r1.3HG00220560	DEG	112.428	1.72689	0.4668	7.23031e-07	5.10057e-06	dna topoisomerase	high	protein_coding	PF02518	SSF55874|PF02518|SSF54211|SSF56719|PF00986|PF01751|PF00204|TIGR01059	IPR003594|IPR011557|IPR013760|IPR020568|IPR006171|IPR002288|IPR036890|IPR013506	GO:0003677|GO:0003918|GO:0005524|GO:0006265|GO:0003918|GO:0005524|GO:0003677|GO:0003918|GO:0005524|GO:0005694|GO:0006265	nan
HMURINUM.BCC2017.r1.5HG00399910	DEG	31.4914	1.72662	0.224648	5.21594e-16	1.901e-14	pentatricopeptide repeat containing protein	high	protein_coding	PF20431	PF20431|PF01535|TIGR00756|PF13041	IPR046848|IPR002885	nan	PPR_STOP_STOP|PLS-type|64-L1-S1-P1-L1-S1-P1-L1-S1-P1-L1-S1-P1-L1-S1-P1-L1-S1-P2-L2-S2-E1-E2-10,PPR_START_STOP|PLS-type|57-L1-S1-P1-L1-S1-P1-L1-S1-P1-L1-S1-P1-L1-S1-P1-L1-S1-P2-L2-S2-E1-E2-10
HMURINUM.BCC2017.r1.1HG00074110	DEG	50.0167	1.7261	0.266683	1.14492e-12	2.50284e-11	duf 295 domain containing protein	low	protein_coding	PF03478	SSF81383|PF03478	IPR005174|IPR036047	GO:0005515	nan
HMURINUM.BCC2017.r1.1HG00016300	DEG	42.6665	1.72454	0.276544	6.7903e-12	1.2756e-10	pentatricopeptide repeat containing protein	high	protein_coding	PF20431	PF20431|PF01535|PF13041	IPR046848|IPR002885	nan	PPR_STOP_STOP|PLS-type|18-L1-S1-36-L1-S1-P1-L1-S1-P1-L1-S1-P2-L2-S2-E1-E2-56,PPR_START_STOP|PLS-type|8-L1-S1-36-L1-S1-P1-L1-S1-P1-L1-S1-P2-L2-S2-E1-E2-56
HMURINUM.BCC2017.r1.4HG00351760	DEG	9.99044	1.72439	0.717381	0.000207941	0.00082364	mo protein	high	protein_coding	SSF48371	SSF48371|PF08569	IPR013878|IPR016024	nan	nan
HMURINUM.BCC2017.r1.6HG00489170	DEG	26.4893	1.72169	0.284822	3.24762e-11	5.41369e-10	pentatricopeptide repeat containing protein	high	protein_coding	PF20431	PF20431|PF01535|TIGR00756|PF13041	IPR046848|IPR002885	nan	PPR_START_STOP|PLS-type|42-S1-SS-P1-L1-S1-P1-L1-S1-SS-SS-P1-L1-S1-P1-35-S1-P2-L2-S2-E1-E2-53,PPR_STOP_STOP|PLS-type|72-S1-SS-P1-L1-S1-P1-L1-S1-SS-SS-P1-L1-S1-P1-35-S1-P2-L2-S2-E1-E2-53
HMURINUM.BCC2017.r1.6HG00474840	DEG	42.9027	1.72087	0.278923	1.12933e-11	2.04267e-10	nb arc domain containing protein	low	protein_coding	SSF52058	PF13041|PF00931|PF01535|TIGR00756|SSF52540|SSF52058	IPR002182|IPR027417|IPR002885	GO:0043531	PPR_STOP_STOP|PLS-type|111-S1-P1-L1-S1-P1-34-S1-P1-35-S1-P1-L1-S1-P2-L2-S2-E1-E2-E+
HMURINUM.BCC2017.r1.7HG00624450	DEG	126.998	1.71473	0.436714	1.59398e-06	1.0382e-05	nan	low	protein_coding	nan	nan	nan	nan	nan
HMURINUM.BCC2017.r1.7HG00572170	DEG	13.297	1.70903	0.404116	7.90766e-07	5.52855e-06	heat shock kda protein mitochondrial	high	plastid-related	PF00011	PF00011|SSF49764	IPR008978|IPR002068	nan	nan
HMURINUM.BCC2017.r1.3HG00262920	DEG	109.864	1.70826	0.20399	6.5065e-19	3.82087e-17	gdp l galactose phosphorylase	high	protein_coding	nan	nan	nan	nan	nan
HMURINUM.BCC2017.r1.1HG00040860	DEG	70.0891	1.70801	0.238631	8.62968e-15	2.60723e-13	pentatricopeptide repeat containing protein	high	protein_coding	PF20431	PF20430|PF13041|PF20431|PF01535|TIGR00756	IPR046849|IPR046848|IPR002885	nan	PPR_STOP_STOP|PLS-type|26-L1-S1-SS-P1-L1-S1-P1-L1-S1-P1-L1-S1-P1-L1-S1-P1-L1-S1-P2-L2-S2-E1-E2-E+,PPR_START_STOP|PLS-type|14-L1-S1-SS-P1-L1-S1-P1-L1-S1-P1-L1-S1-P1-L1-S1-P1-L1-S1-P2-L2-S2-E1-E2-E+
HMURINUM.BCC2017.r1.2HG00166300	DEG	40.4011	1.70677	0.316029	8.2026e-10	1.05626e-08	dyw domain containing protein	high	protein_coding	PF01535	PF12854|PF14432|PF13041|PF20431|PF01535|TIGR00756	IPR032867|IPR046848|IPR002885	GO:0008270	PPR_START_STOP|PLS-type|30-L1-S1-SS-P1-L1-S1-SS-P1-L1-S1-P1-L1-S1-SS-P1-L1-S1-P2-36-S2-E1-E2-DYW,PPR_STOP_STOP|PLS-type|30-L1-S1-SS-P1-L1-S1-SS-P1-L1-S1-P1-L1-S1-SS-P1-L1-S1-P2-36-S2-E1-E2-DYW
HMURINUM.BCC2017.r1.5HG00398440	DEG	436.192	1.70249	0.216202	1.53963e-17	7.01123e-16	peroxisomal membrane protein mpv	high	protein_coding	PF04117	PF04117	IPR007248	GO:0016020	nan
HMURINUM.BCC2017.r1.5HG00455610	DEG	14.9864	1.70198	0.732326	0.000132008	0.000549091	arath kinetochore protein ndc	high	protein_coding	PF03801	PF03801	IPR005550	GO:0031262|GO:0051315	nan
HMURINUM.BCC2017.r1.2HG00160210	DEG	85.6751	1.69999	0.45924	1.42882e-06	9.40978e-06	protein argonaute	low	protein_coding	SSF53098	PF02170|SSF53098|PF02171|SSF101690	IPR003100|IPR012337|IPR003165|IPR036085	GO:0005515|GO:0003723|GO:0005515|GO:0003676	nan
HMURINUM.BCC2017.r1.2HG00135600	DEG	23.879	1.698	0.708303	0.000107281	0.00045611	gdsl esterase lipase exl	high	protein_coding	SSF52266	PF00657|SSF52266	IPR001087	GO:0016788	nan
HMURINUM.BCC2017.r1.4HG00296490	DEG	34.6915	1.6978	0.222755	7.16633e-16	2.56071e-14	ranbp type domain containing protein	high	transposon-related	PF00641	PF00641|SSF90209	IPR001876|IPR036443	nan	nan
HMURINUM.BCC2017.r1.4HG00344870	DEG	49.449	1.69688	0.527948	4.81277e-05	0.000222873	translation initiation factor protein	low	protein_coding	PF05198	PF05198|SSF54364	IPR036787|IPR019814	GO:0003743|GO:0006413	nan
HMURINUM.BCC2017.r1.6HG00470150	DEG	110.751	1.69614	0.217666	6.96363e-17	2.88339e-15	dyw domain containing protein	high	protein_coding	PF14432	PF14432|PF13041|PF20431|PF01535|TIGR00756	IPR032867|IPR046848|IPR002885	GO:0008270	PPR_STOP_STOP|PLS-type|56-SS-SS-P1-L1-S1-SS-P1-L1-S1-P1-L1-S1-P2-L2-S2-E1-E2-DYW,PPR_START_STOP|PLS-type|44-SS-SS-P1-L1-S1-SS-P1-L1-S1-P1-L1-S1-P2-L2-S2-E1-E2-DYW
HMURINUM.BCC2017.r1.6HG00500640	DEG	130.467	1.69296	0.2723	6.06364e-12	1.14994e-10	nan	low	protein_coding	nan	nan	nan	nan	nan
HMURINUM.BCC2017.r1.3HG00271070	DEG	557.97	1.68791	0.535419	3.40729e-05	0.000163942	4 hydroxy methoxy oxo dihydro 2h 1 benzoxazin yl glucosidebeta d glucosidase	high	protein_coding	SSF51445	SSF51445|PF00232	IPR001360|IPR017853	GO:0004553|GO:0005975	nan
HMURINUM.BCC2017.r1.1HG00032830	DEG	26.637	1.68701	0.362598	4.97389e-08	4.48715e-07	pentatricopeptide repeat containing protein	low	protein_coding	PF13041	TIGR00756|PF01535|PF13041	IPR002885	nan	PPR_START_STOP|P-type|137-P-P-P-P-P-P-P-P-P-P-P-P-P-9,PPR_STOP_STOP|P-type|164-P-P-P-P-P-P-P-P-P-P-P-P-P-9
HMURINUM.BCC2017.r1.5HG00436350	DEG	1257.75	1.68629	0.219761	6.34947e-17	2.65925e-15	rubisco large subunit binding protein beta chloroplastic	high	plastid-related	SSF54849	SSF52029|SSF48592|SSF54849|TIGR02348|PF00118	IPR027409|IPR027413|IPR001844|IPR027410|IPR002423	GO:0042026|GO:0140662|GO:0005524	nan
HMURINUM.BCC2017.r1.1HG00013650	DEG	23.6957	1.68362	0.352566	3.02577e-08	2.85183e-07	porr domain containing protein	high	protein_coding	PF11955	PF11955	IPR021099	GO:0003723	nan
HMURINUM.BCC2017.r1.2HG00170390	DEG	97.9666	1.68319	0.925687	0.000281327	0.00107806	pueml udp glycosyltransferase	high	protein_coding	SSF53756	PF00201|SSF53756	IPR002213	GO:0008194	nan
HMURINUM.BCC2017.r1.5HG00442630	DEG	194.425	1.67859	0.409042	2.02349e-07	1.61408e-06	alpha beta hydrolase fold domain containing protein	high	protein_coding	PF07859	PF07859|SSF53474	IPR013094|IPR029058	GO:0016787	nan
HMURINUM.BCC2017.r1.3HG00287160	DEG	316.817	1.67775	0.171109	9.19853e-25	1.4815e-22	pgg domain containing protein	high	protein_coding	PF13637	PF13637|PF13962|PF12796|SSF48403	IPR036770|IPR002110|IPR026961	GO:0005515	nan
HMURINUM.BCC2017.r1.4HG00298500	DEG	64.1207	1.67549	0.189863	2.05469e-20	1.63658e-18	fancl ubc domain containing protein	high	protein_coding	PF18891	SSF57850|PF18891|PF18890|PF11793	IPR044037|IPR026850|IPR043898	nan	nan
HMURINUM.BCC2017.r1.3HG00278320	DEG	126.765	1.67517	0.3962	1.19204e-07	9.9658e-07	trna guanine 26 n 2 dimethyltransferase	high	protein_coding	SSF53335	PF02005|SSF53335	IPR029063|IPR002905	GO:0003723|GO:0004809|GO:0008033|GO:0008757	nan
HMURINUM.BCC2017.r1.7HG00557980	DEG	18.0975	1.67141	0.242253	2.42336e-13	5.85887e-12	pentatricopeptide repeat containing protein	high	protein_coding	TIGR00756	PF01535|TIGR00756|PF13041|PF12854	IPR002885	nan	PPR_START_STOP|PLS-type|63-SS-P1-L1-S1-SS-SS-P1-L1-S1-SS-SS-SS-SS-SS-P1-35-S1-P2-L2-S2-E1-42,PPR_STOP_STOP|PLS-type|63-SS-P1-L1-S1-SS-SS-P1-L1-S1-SS-SS-SS-SS-SS-P1-35-S1-P2-L2-S2-E1-42
HMURINUM.BCC2017.r1.5HG00377390	DEG	12.2605	1.67014	0.373078	3.26032e-07	2.47621e-06	l type lectin domain containing receptor kinase 1	high	protein_coding	SSF56112	SSF56112|PF01657|PF00069	IPR011009|IPR002902|IPR000719	GO:0004672|GO:0005524|GO:0006468	nan
HMURINUM.BCC2017.r1.3HG00235720	DEG	89.2843	1.67006	0.259674	1.09183e-12	2.39633e-11	single stranded dna binding protein	high	protein_coding	SSF50249	PF00436|SSF50249	IPR000424|IPR012340	GO:0003697	nan
HMURINUM.BCC2017.r1.3HG00219320	DEG	17.852	1.6694	0.761785	0.000107422	0.000456446	duf 3741 domain containing protein	high	protein_coding	PF14383	PF14383	IPR032795	nan	nan
HMURINUM.BCC2017.r1.7HG00626870	DEG	41.1896	1.66807	0.22333	1.88204e-15	6.31305e-14	nan	low	protein_coding	nan	nan	nan	nan	nan
HMURINUM.BCC2017.r1.6HG00530990	DEG	27.8151	1.66635	0.348356	4.47676e-08	4.08239e-07	fe2og dioxygenase domain containing protein	high	protein_coding	SSF51197	PF14226|SSF51197|PF03171	IPR044861|IPR026992	nan	nan
HMURINUM.BCC2017.r1.5HG00438620	DEG	47.7301	1.65818	0.312562	2.21857e-09	2.62537e-08	b3 domain containing protein	low	protein_coding	nan	nan	nan	nan	nan
HMURINUM.BCC2017.r1.2HG00153020	DEG	402.789	1.65137	0.266682	4.2627e-12	8.32919e-11	quality protein cytosolic sulfotransferase	high	protein_coding	SSF52540	SSF52540|PF00685	IPR000863|IPR027417	GO:0008146	nan
HMURINUM.BCC2017.r1.4HG00345610	DEG	36.6547	1.64715	0.314995	3.45008e-09	3.92574e-08	tyrosine specific transport protein	high	protein_coding	PF03222	PF03222	IPR018227	GO:0003333	nan
HMURINUM.BCC2017.r1.6HG00474670	DEG	297.996	1.64707	0.238129	3.18842e-14	8.91944e-13	pentacotripeptide repeat region of prorp domain containing protein	high	protein_coding	PF13812	PF13812	IPR002885	nan	nan
HMURINUM.BCC2017.r1.3HG00209600	DEG	494.468	1.64529	0.286965	4.21881e-11	6.85526e-10	pentatricopeptide repeat containing protein	high	protein_coding	SSF48452	SSF48452|PF14432|PF13041|PF20431|PF01535|TIGR00756	IPR032867|IPR046848|IPR011990|IPR002885	GO:0005515|GO:0008270	PPR_STOP_STOP|PLS-type|93-L1-S1-P1-L1-S1-P1-L1-S1-P1-L1-S1-P1-L1-S1-P1-L1-S1-P1-L1-S1-P2-L2-S2-E1-E2-DYW,PPR_START_STOP|PLS-type|90-L1-S1-P1-L1-S1-P1-L1-S1-P1-L1-S1-P1-L1-S1-P1-L1-S1-P1-L1-S1-P2-L2-S2-E1-E2-DYW
HMURINUM.BCC2017.r1.7HG00551980	DEG	37.3381	1.64427	0.321019	4.47121e-09	4.96639e-08	pentatricopeptide repeat containing protein	low	protein_coding	SSF48452	SSF48452|PF03372|PF13041|PF20431|PF01535|SSF56219|TIGR00756	IPR011990|IPR046848|IPR036691|IPR005135|IPR002885	GO:0003824|GO:0005515	PPR_STOP_STOP|PLS-type|1-L1-94-S1-SS-P1-L1-S1-P2-23,PPR_START_STOP|PLS-type|7-L2-S2-E1-E2-E+,PPR_STOP_STOP|PLS-type|7-L2-S2-E1-E2-E+
HMURINUM.BCC2017.r1.2HG00163110	DEG	254.856	1.64387	0.275996	1.86687e-11	3.24282e-10	multiple organellar rna editing factor 5 chloroplastic mitochondrial	low	plastid-related	nan	nan	nan	nan	nan
HMURINUM.BCC2017.r1.2HG00142120	DEG	158.053	1.64373	0.324327	2.51378e-09	2.95873e-08	histone h2b 1	high	protein_coding	SSF47113	PF00125|SSF47113	IPR007125|IPR009072	GO:0003677|GO:0046982	nan
HMURINUM.BCC2017.r1.5HG00415060	DEG	16.8869	1.63723	0.456079	5.06705e-06	2.95891e-05	pentatricopeptide repeat containing protein mitochondrial	high	plastid-related	PF01535	PF20431|PF01535|TIGR00756|PF13041	IPR046848|IPR002885	nan	PPR_START_STOP|PLS-type|64-P1-L1-S1-P1-L1-S1-P2-L2-S2-E1-E2-56,PPR_STOP_STOP|PLS-type|73-P1-L1-S1-P1-L1-S1-P2-L2-S2-37-E2-56
HMURINUM.BCC2017.r1.5HG00438660	DEG	85.2977	1.63722	0.26836	1.39919e-11	2.49373e-10	ring type domain containing protein	high	protein_coding	SSF57850	SSF57850|PF13923	nan	nan	nan
HMURINUM.BCC2017.r1.3HG00193130	DEG	31.2906	1.63627	0.392477	4.3433e-07	3.20615e-06	ring type e3 ubiquitin transferase	high	protein_coding	PF03145	SSF49599|PF03145	IPR018121	GO:0005737|GO:0006511|GO:0007275	nan
HMURINUM.BCC2017.r1.5HG00427290	DEG	49.755	1.63263	0.266963	1.34032e-11	2.39269e-10	pentacotripeptide repeat region of prorp domain containing protein	low	protein_coding	TIGR00756	SSF48452|PF13041|PF01535|TIGR00756|PF13812	IPR011990|IPR002885	GO:0005515	PPR_START_STOP|P-type|138-P-P-P-P-P-P-37-P-P-P-P-14,PPR_STOP_STOP|P-type|166-P-P-P-P-P-P-37-P-P-P-P-14
HMURINUM.BCC2017.r1.5HG00413210	DEG	126.708	1.63262	0.333754	6.78074e-09	7.30931e-08	c2h2 type domain containing protein	high	protein_coding	SSF57667	SSF57667|PF13912	IPR036236	nan	nan
HMURINUM.BCC2017.r1.6HG00530110	DEG	130.363	1.63127	0.225638	4.39266e-15	1.38441e-13	pentatricopeptide repeat containing protein	high	protein_coding	PF13041	SSF48452|PF12854|PF13041|PF20431|PF01535|TIGR00756	IPR046848|IPR011990|IPR002885	GO:0005515	PPR_START_STOP|PLS-type|30-P1-L1-S1-SS-P1-L1-S1-P2-L2-S2-E1-E2-E+,PPR_STOP_STOP|PLS-type|84-P1-L1-S1-SS-P1-L1-S1-P2-L2-S2-E1-E2-E+
HMURINUM.BCC2017.r1.2HG00111980	DEG	151.467	1.631	0.278174	6.68351e-11	1.05018e-09	bifunctional inhibitor plant lipid transfer protein seed storage helical domain containing	low	protein_coding	nan	nan	nan	nan	nan
HMURINUM.BCC2017.r1.3HG00192990	DEG	28.0917	1.63085	0.972969	0.000795819	0.00271732	ring type e3 ubiquitin transferase	high	protein_coding	SSF49599	SSF49599|PF03145	IPR018121	GO:0005737|GO:0006511|GO:0007275	nan
HMURINUM.BCC2017.r1.2HG00181720	DEG	48.134	1.63065	0.220756	3.24133e-15	1.04103e-13	peptidyl trna hydrolase chloroplastic	high	plastid-related	SSF53178	TIGR00447|SSF53178|PF01195	IPR036416|IPR001328	GO:0004045	nan
HMURINUM.BCC2017.r1.4HG00347330	DEG	401.21	1.62716	0.159406	1.38995e-26	2.79316e-24	nucleolar 27s pre rrna processing urb npa c terminal domain containing protein	high	protein_coding	PF10441	PF10441	IPR018849	nan	nan
HMURINUM.BCC2017.r1.5HG00429590	DEG	27.501	1.62396	0.60972	7.94552e-05	0.000347452	succinate dehydrogenase subunit 8a mitochondrial	high	plastid-related	nan	nan	nan	nan	nan
HMURINUM.BCC2017.r1.7HG00565150	DEG	1499.07	1.62252	0.271712	1.45649e-11	2.58742e-10	fe2og dioxygenase domain containing protein	high	protein_coding	PF03171	PF14226|SSF51197|PF03171	IPR044861|IPR026992	nan	nan
HMURINUM.BCC2017.r1.5HG00434880	DEG	24.2821	1.62228	0.298529	1.56261e-09	1.91108e-08	histone lysine n methyltransferase atx	high	protein_coding	SSF82199	PF16135|PF13831|SSF57903|SSF82199|PF00856|PF13832	IPR032308|IPR046341|IPR001214|IPR011011	GO:0005515	nan
HMURINUM.BCC2017.r1.4HG00359820	DEG	1533.92	1.62216	0.236897	4.68016e-14	1.28303e-12	nadh flavin oxidoreductase oxidase n terminal domain containing protein	high	protein_coding	PF00724	PF00724|SSF51395	IPR001155	GO:0010181|GO:0016491	nan
HMURINUM.BCC2017.r1.2HG00092070	DEG	1189.69	1.61955	0.299626	3.13519e-10	4.36853e-09	aquaporin pip	high	protein_coding	SSF81338	PF00230|SSF81338|TIGR00861	IPR000425|IPR023271	GO:0015267|GO:0016020|GO:0055085	nan
HMURINUM.BCC2017.r1.5HG00422100	DEG	73.3856	1.6189	0.254627	2.9495e-12	5.95445e-11	pum hd domain containing protein	high	protein_coding	PF00806	SSF48371|PF00806	IPR001313|IPR016024	GO:0003723	nan
HMURINUM.BCC2017.r1.1HG00035250	DEG	104.329	1.61884	0.455553	3.47211e-05	0.00016671	glycine rich cell wall structural protein	low	protein_coding	nan	nan	nan	nan	nan
HMURINUM.BCC2017.r1.1HG00073500	DEG	16.7086	1.61662	0.450584	5.03227e-06	2.94016e-05	pentatricopeptide repeat containing protein	high	protein_coding	PF13041	PF20431|SSF48452|PF01535|PF13041	IPR046848|IPR011990|IPR002885	GO:0005515	PPR_START_STOP|PLS-type|121-L1-S1-P1-L1-S1-P2-L2-S2-E1-E2-14,PPR_STOP_STOP|PLS-type|142-L1-S1-P1-L1-S1-P2-L2-S2-E1-E2-14
HMURINUM.BCC2017.r1.3HG00279470	DEG	76.6124	1.60852	2.16403	0.000240143	0.000936793	nan	low	protein_coding	nan	nan	nan	nan	nan
HMURINUM.BCC2017.r1.4HG00304330	DEG	46.9165	1.6048	0.201861	5.41166e-17	2.27956e-15	pentatricopeptide repeat containing protein	high	protein_coding	PF20431	PF20431|PF01535|TIGR00756|PF13041	IPR046848|IPR002885	nan	PPR_STOP_STOP|PLS-type|38-L1-S1-31-L1-S1-P1-L1-S1-P2-L2-S2-E1-E2-43,PPR_START_STOP|PLS-type|5-L1-S1-31-L1-S1-P1-L1-S1-P2-L2-S2-E1-E2-43
HMURINUM.BCC2017.r1.1HG00053040	DEG	18.7915	1.60472	0.363797	6.21661e-07	4.45287e-06	fe2og dioxygenase domain containing protein	low	protein_coding	PF14226	PF14226|SSF51197|PF03171	IPR044861|IPR026992	nan	nan
HMURINUM.BCC2017.r1.1HG00032870	DEG	40.5355	1.60196	0.261078	1.71591e-11	3.00924e-10	dyw domain containing protein	high	protein_coding	TIGR00756	SSF48452|PF14432|PF13041|PF20431|PF01535|TIGR00756	IPR032867|IPR046848|IPR011990|IPR002885	GO:0008270|GO:0005515	PPR_START_STOP|PLS-type|16-L1-S1-P1-L1-S1-36-L1-S1-P1-35-S1-P2-L2-S2-E1-E2-DYW,PPR_STOP_STOP|PLS-type|25-L1-S1-P1-L1-S1-36-L1-S1-P1-35-S1-P2-L2-S2-E1-E2-DYW
HMURINUM.BCC2017.r1.7HG00604890	DEG	173.316	1.60114	0.134881	2.70705e-34	1.52039e-31	pentatricopeptide repeat containing protein	high	protein_coding	TIGR00756	SSF48452|PF13041|PF01535|TIGR00756|PF06749	IPR011990|IPR009606|IPR002885	GO:0005515	PPR_START_STOP|PLS-type|134-S1-P1-L1-S1-P1-L1-S1-P2-L2-S2-E1-34-DYW,PPR_STOP_STOP|PLS-type|189-S1-P1-L1-S1-P1-L1-S1-P2-L2-S2-E1-34-DYW
HMURINUM.BCC2017.r1.3HG00287890	DEG	22.0172	1.59875	0.308781	5.25544e-09	5.77307e-08	transmembrane protein	low	protein_coding	PF14990	PF14990	IPR027858	GO:0034551	nan
HMURINUM.BCC2017.r1.7HG00590160	DEG	39.1021	1.59859	0.261578	1.80327e-11	3.13981e-10	pentatricopeptide repeat containing protein	high	protein_coding	PF13812	PF13812|PF01535	IPR002885	nan	nan
HMURINUM.BCC2017.r1.3HG00258180	DEG	166.886	1.59836	0.150956	4.47438e-28	1.13961e-25	methyltransferase protein	high	protein_coding	SSF53335	SSF53335	IPR029063	GO:0008757	nan
HMURINUM.BCC2017.r1.1HG00054120	DEG	174.671	1.59764	0.227471	2.46995e-14	6.98089e-13	mterf domain containing protein 1 mitochondrial	high	plastid-related	PF02536	PF02536	IPR003690	GO:0003690|GO:0006355	mTERF_STOP_STOP|,mTERF_START_STOP|
HMURINUM.BCC2017.r1.1HG00003600	DEG	22.2264	1.59629	0.325317	1.9146e-08	1.8806e-07	pentatricopeptide repeat containing protein	high	protein_coding	PF01535	SSF48452|PF13041|PF20431|PF01535|TIGR00756	IPR046848|IPR011990|IPR002885	GO:0005515	nan
HMURINUM.BCC2017.r1.5HG00432270	DEG	39.873	1.59501	0.375636	4.33958e-07	3.20479e-06	auxin responsive protein saur	low	protein_coding	PF02519	PF02519	IPR003676	GO:0009733	nan
HMURINUM.BCC2017.r1.1HG00011500	DEG	23.14	1.59476	0.347164	1.32597e-07	1.09932e-06	pentacotripeptide repeat region of prorp domain containing protein	low	protein_coding	PF12854	PF01535|TIGR00756|PF13041|PF12854	IPR002885	nan	PPR_STOP_STOP|P-type|26-P-P-P-P-P-P-P-P-P-P-P-P-P-P-RFL_CTD|RFL-type,PPR_START_STOP|P-type|P-P-P-P-P-P-P-P-P-P-P-P-P-P-RFL_CTD|RFL-type
HMURINUM.BCC2017.r1.5HG00386910	DEG	23.752	1.59265	0.431722	2.77839e-06	1.72158e-05	pentatricopeptide repeat containing protein	high	protein_coding	PF01535	PF01535|TIGR00756|PF13041	IPR002885	nan	nan
HMURINUM.BCC2017.r1.2HG00177310	DEG	49.9454	1.59097	0.480198	6.26452e-06	3.57525e-05	aspergillus nuclease s1	high	protein_coding	SSF48537	PF02265|SSF48537	IPR003154|IPR008947	GO:0003676|GO:0004519|GO:0006308|GO:0016788	nan
HMURINUM.BCC2017.r1.2HG00091800	DEG	500.891	1.58825	0.165631	7.5142e-24	1.03516e-21	motif domain containing protein	high	protein_coding	SSF158710	PF04751|SSF158710	IPR023153|IPR006839	nan	nan
HMURINUM.BCC2017.r1.4HG00293500	DEG	124.921	1.58674	0.279061	1.12629e-10	1.68743e-09	trna rrna methyltransferase spou type domain containing protein	high	protein_coding	SSF55315	SSF75217|SSF55315|PF00588	IPR029064|IPR029028|IPR001537	GO:0003723|GO:0006396|GO:0008173	nan
HMURINUM.BCC2017.r1.6HG00466690	DEG	28.0623	1.58542	0.651497	0.000110713	0.000469425	protein tsetseep isoform x2	low	protein_coding	nan	nan	nan	nan	nan
HMURINUM.BCC2017.r1.2HG00113710	DEG	58.651	1.58533	0.369286	1.44616e-07	1.18907e-06	pentatricopeptide repeat containing protein 10	low	protein_coding	SSF48452	SSF48452|PF13041|PF12854|PF01535|TIGR00756|PF13812	IPR011990|IPR002885	GO:0005515	PPR_START_STOP|P-type|151-P-P-P-36-P-P-P-P-P-P-P-P-P-35-P-P-P-P-P-21,PPR_STOP_STOP|P-type|193-P-P-P-36-P-P-P-P-P-P-P-P-P-35-P-P-P-P-P-21
HMURINUM.BCC2017.r1.5HG00459030	DEG	55.9978	1.58357	0.237027	3.8838e-13	9.1474e-12	pentatricopeptide repeat containing protein	high	protein_coding	PF01535	PF14432|PF13041|PF20431|PF01535|TIGR00756	IPR032867|IPR046848|IPR002885	GO:0008270	PPR_STOP_STOP|PLS-type|133-SS-37-L1-S1-P1-L1-S1-P1-L1-S1-P1-L1-S1-P2-L2,PPR_START_STOP|PLS-type|87-SS-37-L1-S1-P1-L1-S1-P1-L1-S1-P1-L1-S1-P2-L2,PPR_STOP_STOP|PLS-type|16-S2-E1-E2-DYW
HMURINUM.BCC2017.r1.1HG00005920	DEG	69.175	1.58176	0.214594	3.09587e-15	9.98705e-14	embryo defective	high	protein_coding	nan	nan	nan	nan	nan
HMURINUM.BCC2017.r1.2HG00091120	DEG	49.7489	1.58136	0.223178	4.8681e-14	1.33122e-12	rrna n glycosidase	low	protein_coding	nan	nan	nan	nan	nan
HMURINUM.BCC2017.r1.3HG00207400	DEG	49.5334	1.58108	0.66828	9.06477e-05	0.000391859	udp glycosyltransferase	high	protein_coding	SSF53756	PF00201|SSF53756	IPR002213	GO:0008194	nan
HMURINUM.BCC2017.r1.6HG00488330	DEG	17.8794	1.58024	0.280186	7.72596e-10	1.00017e-08	lyr motif containing protein 186863	high	protein_coding	PF05347	PF05347	IPR008011	nan	nan
HMURINUM.BCC2017.r1.4HG00295200	DEG	44.5341	1.57955	0.2273	8.5869e-14	2.27159e-12	pentatricopeptide repeat containing protein	high	protein_coding	TIGR00756	SSF48452|PF13041|PF20431|PF01535|TIGR00756	IPR046848|IPR011990|IPR002885	GO:0005515	PPR_START_STOP|PLS-type|145-L1-34-SS-SS-P1-36-S1-SS-P1-L1-S1-SS-P1-L1-S1-P2-L2-S2-E1-E2-56,PPR_STOP_STOP|PLS-type|146-L1-34-SS-SS-P1-36-S1-SS-P1-L1-S1-SS-P1-L1-S1-P2-L2-S2-E1-E2-56
HMURINUM.BCC2017.r1.6HG00476000	DEG	15.3591	1.57908	0.365694	7.98305e-07	5.57236e-06	mterf domain containing protein 1 mitochondrial	high	plastid-related	PF02536	PF02536	IPR003690	GO:0003690|GO:0006355	mTERF_START_STOP|RFL-type,mTERF_STOP_STOP|RFL-type
HMURINUM.BCC2017.r1.3HG00281730	DEG	41.8939	1.57739	0.204179	3.98071e-16	1.47536e-14	pentacotripeptide repeat domain containing protein	high	protein_coding	TIGR00756	PF20430|PF14432|PF13041|PF20431|PF01535|TIGR00756	IPR032867|IPR046848|IPR046849|IPR002885	GO:0008270	PPR_START_STOP|PLS-type|39-S2-E1-E2-DYW,PPR_START_STOP|PLS-type|11-L1-S1-P1-L1-S1-P1-L1-S1-P1-L1-S1-P1-L1-S1-P1-L1,PPR_STOP_STOP|PLS-type|30-L1-S1-P1-L1-S1-P1-L1-S1-P1-L1-S1-P1-L1-S1-P1-L1,PPR_STOP_STOP|PLS-type|60-S2-E1-E2-DYW
HMURINUM.BCC2017.r1.6HG00479300	DEG	15.1669	1.57619	0.414656	3.05113e-06	1.87362e-05	neutral alkaline invertase 1	high	protein_coding	SSF48208	SSF48208|PF12899	IPR008928|IPR024746	GO:0033926|GO:0005975	nan
HMURINUM.BCC2017.r1.7HG00559430	DEG	24.8769	1.5753	0.264971	9.82817e-11	1.48877e-09	bifunctional inhibitor plant lipid transfer protein seed storage helical domain containing	low	protein_coding	nan	nan	nan	nan	nan
HMURINUM.BCC2017.r1.5HG00447170	DEG	42.7718	1.57444	0.596912	7.61339e-05	0.000334665	major facilitator superfamily mfs profile domain containing protein	high	protein_coding	SSF103473	SSF103473|PF00083|TIGR00879	IPR036259|IPR005828|IPR003663	GO:0016020|GO:0022857|GO:0055085	nan
HMURINUM.BCC2017.r1.5HG00461970	DEG	71.556	1.57401	0.254668	1.3205e-11	2.36115e-10	nb arc domain containing protein	high	protein_coding	SSF52540	SSF52540|PF00931|SSF52058	IPR002182|IPR027417	GO:0043531	nan
HMURINUM.BCC2017.r1.3HG00242830	DEG	22.6726	1.5721	0.284839	1.02755e-09	1.30101e-08	pentatricopeptide repeat containing protein	low	protein_coding	PF13041	PF12854|PF13041|PF20431|PF01535|TIGR00756	IPR046848|IPR002885	nan	PPR_START_STOP|PLS-type|9-P1-L1-S1-P2-L2-S2-E1-E2-E+,PPR_STOP_STOP|PLS-type|14-P1-L1-S1-P2-L2-S2-E1-E2-E+,PPR_START_STOP|PLS-type|14-SS-32-SS-SS-SS-SS-SS-SS-43,PPR_STOP_STOP|PLS-type|30-SS-SS-SS-SS-SS-SS-SS-SS-43
HMURINUM.BCC2017.r1.3HG00210490	DEG	86.2609	1.57075	0.50443	1.20243e-05	6.4192e-05	duf 1677 family protein	high	protein_coding	PF07911	PF07911	IPR012876	nan	nan
HMURINUM.BCC2017.r1.3HG00207270	DEG	110.625	1.57021	0.149497	2.22459e-27	5.02344e-25	pentatricopeptide repeat containing protein	high	protein_coding	PF14432	SSF48452|PF20430|PF13041|PF14432|PF20431|PF01535|TIGR00756	IPR032867|IPR046849|IPR046848|IPR011990|IPR002885	GO:0008270|GO:0005515	PPR_START_STOP|PLS-type|13-L1-S1-P1-L1-S1-SS-P1-L1-S1-P2-L2-S2-E1-E2-DYW,PPR_STOP_STOP|PLS-type|57-L1-S1-P1-L1-S1-SS-P1-L1-S1-P2-L2-S2-E1-E2-DYW
HMURINUM.BCC2017.r1.6HG00532010	DEG	1199.36	1.56887	0.186534	2.97201e-19	1.91467e-17	duf 4408 domain containing protein	high	protein_coding	PF14364	PF14364	IPR025520	nan	nan
HMURINUM.BCC2017.r1.3HG00230680	DEG	160.047	1.56701	0.217463	6.45181e-15	1.9848e-13	beta galactosidase protein	high	protein_coding	SSF49785	SSF51445|SSF49785|PF01301|PF17834|PF02140	IPR008979|IPR041392|IPR000922|IPR017853|IPR031330	GO:0030246	nan
HMURINUM.BCC2017.r1.2HG00155250	DEG	16.1269	1.56666	0.31528	2.52475e-08	2.41283e-07	porr domain containing protein	high	protein_coding	PF11955	PF11955	IPR021099	GO:0003723	nan
HMURINUM.BCC2017.r1.3HG00254180	DEG	38.2521	1.5665	0.290318	1.49604e-09	1.83787e-08	pentatricopeptide repeat containing protein chloroplastic	high	plastid-related	PF13041	PF20430|PF14432|PF13041|PF20431|PF01535|TIGR00756	IPR032867|IPR046848|IPR046849|IPR002885	GO:0008270	PPR_START_STOP|PLS-type|9-L2-S2-E1-E2-DYW,PPR_START_STOP|PLS-type|56-S1-P1-L1-S1-P1-L1-S1-P2-5,PPR_STOP_STOP|PLS-type|74-S1-P1-L1-S1-P1-L1-S1-P2-5,PPR_STOP_STOP|PLS-type|11-L2-S2-E1-E2-DYW
HMURINUM.BCC2017.r1.6HG00481310	DEG	48.3998	1.56524	0.160814	9.47893e-24	1.26602e-21	pentacotripeptide repeat region of prorp domain containing protein	high	protein_coding	PF13812	PF13812|TIGR00756|PF13041|PF12854	IPR002885	nan	PPR_START_STOP|P-type|115-P-P-27-P-P-P-P-P-P-P-P-P-P-P-P-P-34-P-P-62,PPR_STOP_STOP|P-type|143-P-P-27-P-P-P-P-P-P-P-P-P-P-P-P-P-34-P-P-62
HMURINUM.BCC2017.r1.3HG00192630	DEG	22.7791	1.56414	0.377881	8.49696e-07	5.87863e-06	ring type e3 ubiquitin transferase	low	protein_coding	PF03145	SSF49599|PF03145	IPR018121	GO:0005737|GO:0006511|GO:0007275	nan
HMURINUM.BCC2017.r1.7HG00567550	DEG	98.1852	1.5638	0.2523	6.84153e-12	1.28192e-10	haus augmin complex subunit n terminal domain containing protein	high	protein_coding	PF14932	PF14932	IPR032733	nan	nan
HMURINUM.BCC2017.r1.1HG00069770	DEG	107.464	1.56203	0.182152	1.79969e-19	1.20922e-17	pentatricopeptide repeat containing protein	low	protein_coding	TIGR00756	PF01535|TIGR00756|PF13041	IPR002885	nan	PPR_STOP_STOP|PLS-type|132-S1-P1-L1-S1-P1-L1-S1-P1-L1-S1-P2-L2-S2-129,PPR_START_STOP|PLS-type|80-S1-P1-L1-S1-P1-L1-S1-P1-L1-S1-P2-L2-S2-129
HMURINUM.BCC2017.r1.6HG00525940	DEG	198.758	1.56014	0.21254	2.32825e-15	7.66888e-14	pentatricopeptide repeat containing protein chloroplastic	low	plastid-related	TIGR00756	TIGR00756|PF13812|PF01535|PF13041	IPR002885	nan	PPR_STOP_STOP|P-type|14-P-P-P-P-P-P-P-P-P-81
HMURINUM.BCC2017.r1.4HG00310420	DEG	45.8533	1.55939	0.223766	1.04908e-13	2.72911e-12	pentatricopeptide repeat containing protein	high	protein_coding	TIGR00756	PF20430|PF14432|PF20431|PF01535|TIGR00756	IPR032867|IPR046848|IPR046849|IPR002885	GO:0008270	PPR_STOP_STOP|PLS-type|116-L1-S1-42-L1-S1-P2-L2-S2-E1-E2-DYW,PPR_START_STOP|PLS-type|115-L1-S1-42-L1-S1-P2-L2-S2-E1-E2-DYW
HMURINUM.BCC2017.r1.5HG00397730	DEG	36.0679	1.55927	0.171104	5.14054e-21	4.48599e-19	pentatricopeptide repeat containing protein	low	protein_coding	TIGR00756	TIGR00756|PF12854|PF13041	IPR002885	nan	PPR_STOP_STOP|P-type|134-P-36-P-P-P-P-P-P-P-P-P-P-P-P-P-P-50-P-69,PPR_START_STOP|P-type|97-P-36-P-P-P-P-P-P-P-P-P-P-P-P-P-P-50-P-69
HMURINUM.BCC2017.r1.6HG00479080	DEG	33.071	1.5573	0.304561	6.42055e-09	6.96217e-08	f box domain containing protein	high	protein_coding	SSF52047	SSF81383|SSF52047	IPR036047	GO:0005515	nan
HMURINUM.BCC2017.r1.7HG00637930	DEG	158.487	1.55681	0.338472	4.19012e-08	3.83697e-07	wiyld domain containing protein	low	protein_coding	PF10440	PF10440	IPR018848	nan	nan
HMURINUM.BCC2017.r1.4HG00359300	DEG	185.615	1.55673	0.239503	8.19963e-13	1.8421e-11	pentatricopeptide repeat containing protein chloroplastic	high	plastid-related	PF13041	TIGR00756|PF01535|PF13041	IPR002885	nan	PPR_STOP_STOP|P-type|166-P-P-P-P-P-P-P-P-P-P-21
HMURINUM.BCC2017.r1.6HG00474240	DEG	904.526	1.55646	0.147937	6.14973e-28	1.53072e-25	gmp synthase glutamine	low	protein_coding	TIGR00888	PF00117|PF00958|TIGR00888|SSF52402|SSF52317|SSF54810|PF03054|TIGR00884	IPR004739|IPR029062|IPR001674|IPR017926	GO:0003922|GO:0005524|GO:0006164|GO:0006177|GO:0003922|GO:0005524|GO:0006177	mTERF_STOP_STOP|RFL-type
HMURINUM.BCC2017.r1.5HG00402670	DEG	799.187	1.55532	0.141364	3.70932e-30	1.12846e-27	structural maintenance of chromosomes protein	high	protein_coding	SSF52540	PF02463|SSF52540	IPR027417|IPR003395	nan	nan
HMURINUM.BCC2017.r1.5HG00400050	DEG	19.03	1.55362	0.271725	4.1762e-10	5.66763e-09	pentatricopeptide repeat containing protein	high	protein_coding	PF20431	PF20431|PF01535|TIGR00756|PF13041	IPR046848|IPR002885	nan	PPR_START_STOP|PLS-type|40-SS-31-SS-P1-L1-S1-SS-P1-L1-S1-SS-P1-L1-S1-P2-L2-S2-37-E2-10,PPR_STOP_STOP|PLS-type|50-SS-31-SS-P1-L1-S1-SS-P1-L1-S1-SS-P1-L1-S1-P2-L2-S2-37-E2-10
HMURINUM.BCC2017.r1.6HG00479450	DEG	23.4248	1.55343	0.311725	1.47472e-08	1.47904e-07	pentatricopeptide repeat containing protein	high	protein_coding	PF20431	PF20431|SSF48452|TIGR00756|PF01535	IPR046848|IPR011990|IPR002885	GO:0005515	PPR_START_STOP|PLS-type|103-S1-35-L1-S1-P2-L2-S2-E1-E2-12,PPR_STOP_STOP|PLS-type|103-S1-35-L1-S1-P2-L2-S2-E1-E2-12
HMURINUM.BCC2017.r1.7HG00573920	DEG	81.1606	1.55319	0.177823	5.55445e-20	4.18091e-18	nan	low	protein_coding	nan	nan	nan	nan	PPR_STOP_STOP|PLS-type|33-SS-SS-SS-SS-SS-SS-SS-SS-SS-SS-P1-L1-S1-P2-L2-S2-E1-E2-E+,PPR_START_STOP|PLS-type|31-SS-SS-SS-SS-SS-SS-SS-SS-SS-SS-P1-L1-S1-P2-L2-S2-E1-E2-E+
HMURINUM.BCC2017.r1.4HG00338030	DEG	17.8735	1.55294	0.297981	8.82242e-09	9.3041e-08	pentatricopeptide repeat containing protein	high	protein_coding	PF01535	PF20431|PF01535|TIGR00756|PF13041	IPR046848|IPR002885	nan	PPR_STOP_STOP|PLS-type|57-P1-L1-S1-SS-SS-P1-L1-S1-P2-L2-S2-E1-E2-11,PPR_START_STOP|PLS-type|56-P1-L1-S1-SS-SS-P1-L1-S1-P2-L2-S2-E1-E2-11
HMURINUM.BCC2017.r1.1HG00069240	DEG	64.1529	1.55284	0.167766	7.29376e-22	7.06914e-20	dyw domain containing protein	high	protein_coding	PF13041	SSF48452|PF14432|PF13041|PF20431|PF01535|TIGR00756	IPR032867|IPR046848|IPR011990|IPR002885	GO:0005515|GO:0008270	PPR_START_STOP|PLS-type|65-SS-31-SS-SS-SS-P1-L1-S1-31-SS-SS-P1-L1-S1-SS-P1-L1-S1-P2-L2-S2-E1-E2-DYW,PPR_STOP_STOP|PLS-type|80-SS-31-SS-SS-SS-P1-L1-S1-31-SS-SS-P1-L1-S1-SS-P1-L1-S1-P2-L2-S2-E1-E2-DYW
HMURINUM.BCC2017.r1.2HG00103340	DEG	30.2246	1.55179	1.31459	0.000295629	0.00112774	duf 4283 domain containing protein	high	protein_coding	nan	nan	nan	nan	nan
HMURINUM.BCC2017.r1.2HG00104090	DEG	21.5219	1.55175	0.342149	1.56209e-07	1.27481e-06	ptbp rna recognition motif domain containing protein	low	protein_coding	PF11835	PF11835|SSF54928	IPR035979|IPR021790	GO:0003676	nan
HMURINUM.BCC2017.r1.6HG00486100	DEG	212.412	1.55093	0.445568	2.17899e-06	1.38746e-05	protein fertility restorer rf mitochondrial	low	plastid-related	nan	nan	nan	nan	nan
HMURINUM.BCC2017.r1.3HG00207800	DEG	43.3353	1.5487	0.252126	2.56575e-11	4.34987e-10	duf 1618 domain containing protein	high	protein_coding	PF07893	PF07893	IPR012871	nan	nan
HMURINUM.BCC2017.r1.2HG00082300	DEG	85.1081	1.54829	0.339091	6.31911e-08	5.57896e-07	aaa+ atpase domain containing protein	high	protein_coding	SSF52058	PF18052|SSF52540|PF00931|SSF52058	IPR002182|IPR041118|IPR027417	GO:0043531	nan
HMURINUM.BCC2017.r1.1HG00074100	DEG	51.2512	1.5481	0.231691	4.74397e-13	1.09612e-11	duf 295 domain containing protein	low	protein_coding	SSF81383	SSF81383|PF03478	IPR005174|IPR036047	GO:0005515	nan
HMURINUM.BCC2017.r1.2HG00110830	DEG	198.768	1.54691	0.165674	1.37594e-22	1.54557e-20	glycine rich rna binding protein 2 mitochondrial	high	plastid-related	SSF54928	SSF54928|PF00076	IPR000504|IPR035979	GO:0003723|GO:0003676	nan
HMURINUM.BCC2017.r1.7HG00631490	DEG	59.7821	1.54599	0.203956	8.61023e-16	3.04191e-14	pentatricopeptide repeat containing protein	high	protein_coding	PF20431	SSF48452|PF20430|PF13041|PF20431|PF01535|TIGR00756	IPR046849|IPR046848|IPR011990|IPR002885	GO:0005515	PPR_START_STOP|PLS-type|147-L1-30-P1-L1-S1-SS-P1-L1-S1-P1-L1-S1-P2-L2-S2-E1-E2-E+,PPR_STOP_STOP|PLS-type|147-L1-30-P1-L1-S1-SS-P1-L1-S1-P1-L1-S1-P2-L2-S2-E1-E2-E+
HMURINUM.BCC2017.r1.2HG00183820	DEG	30.0337	1.54475	0.38776	1.33175e-06	8.83687e-06	dth bdis consensus 1 brachypodium distachyon dna transposon tir harbinger transposase	low	transposon-related	SSF52058	SSF52058|PF04827	IPR006912	nan	nan
HMURINUM.BCC2017.r1.2HG00107090	DEG	52.4966	1.54466	0.19312	3.62486e-17	1.57226e-15	pentatricopeptide repeat containing protein	high	protein_coding	PF01535	PF20431|PF01535|TIGR00756|PF13041	IPR046848|IPR002885	nan	PPR_START_STOP|PLS-type|78-S1-36-L1-S1-P1-L1-S1-P1-L1-S1-P1-L1-S1-P2-36-S2-E1-E2-8,PPR_STOP_STOP|PLS-type|95-S1-P1-L1-S1-P1-L1-S1-P1-L1-S1-P1-L1-S1-P2-36-S2-E1-E2-8
HMURINUM.BCC2017.r1.2HG00109460	DEG	2243.26	1.54308	0.36697	1.74061e-07	1.40739e-06	ef hand domain containing protein	high	protein_coding	SSF47473	SSF47473|PF13202	IPR002048|IPR011992	GO:0005509	nan
HMURINUM.BCC2017.r1.7HG00557880	DEG	231.899	1.54291	0.16888	1.14273e-21	1.08357e-19	arath pentatricopeptide repeat containing protein	low	protein_coding	TIGR00756	PF13041|PF12854|PF01535|SSF81901|TIGR00756	IPR002885	nan	PPR_START_STOP|P-type|239-P-P-P-34-P-P-P-P-P-P-P-131-P-P-37-P-P-P-P-P-P-P-8,PPR_STOP_STOP|P-type|242-P-P-P-34-P-P-P-P-P-P-P-131-P-P-37-P-P-P-P-P-P-P-8
HMURINUM.BCC2017.r1.1HG00029680	DEG	259.618	1.53953	0.19515	3.949e-17	1.70273e-15	translin protein	low	protein_coding	SSF74784	PF01997|SSF74784	IPR002848|IPR036081	GO:0043565	nan
HMURINUM.BCC2017.r1.3HG00266850	DEG	12.7926	1.53828	0.433813	9.61699e-06	5.25313e-05	pentatricopeptide repeat containing protein	high	protein_coding	PF01535	SSF48452|PF13041|PF20431|PF01535|TIGR00756	IPR046848|IPR011990|IPR002885	GO:0005515	PPR_START_STOP|PLS-type|45-P1-L1-S1-SS-SS-SS-P1-L1-S1-P2-L2-S2-E1-E2-8,PPR_STOP_STOP|PLS-type|47-P1-L1-S1-SS-SS-SS-P1-L1-S1-P2-L2-S2-E1-E2-8
HMURINUM.BCC2017.r1.5HG00438180	DEG	651.821	1.53746	0.198196	7.48015e-17	3.0798e-15	protein osb chloroplastic mitochondrial	high	plastid-related	SSF50249	TIGR00621|PF00436|SSF50249	IPR000424|IPR012340|IPR011344	GO:0003697|GO:0006260|GO:0003697	nan
HMURINUM.BCC2017.r1.7HG00572060	DEG	109.334	1.53661	0.190537	1.32131e-17	6.08027e-16	dna replication licensing factor mcm	high	protein_coding	SSF50249	PF00493|SSF50249|PF17207|PF17855|SSF52540	IPR001208|IPR041562|IPR027417|IPR033762|IPR012340	GO:0003677|GO:0005524|GO:0032508	nan
HMURINUM.BCC2017.r1.7HG00602680	DEG	2952.36	1.53467	0.182715	3.72224e-19	2.31625e-17	multiple organellar rna editing factor 5 chloroplastic mitochondrial	low	plastid-related	nan	nan	nan	nan	nan
HMURINUM.BCC2017.r1.1HG00057000	DEG	118.204	1.53447	0.214425	1.35399e-14	3.96494e-13	zinc transporter 4	high	protein_coding	TIGR00820	TIGR00820|PF02535	IPR004698|IPR003689	GO:0005385|GO:0016020|GO:0071577|GO:0016020|GO:0030001|GO:0046873|GO:0055085	nan
HMURINUM.BCC2017.r1.1HG00067670	DEG	64.9584	1.5343	0.256602	6.40796e-11	1.01051e-09	duf 4283 domain containing protein	low	protein_coding	nan	nan	nan	nan	nan
HMURINUM.BCC2017.r1.7HG00632980	DEG	14.8567	1.53417	0.549503	9.76299e-05	0.000417832	pentatricopeptide repeat containing protein	low	protein_coding	nan	nan	nan	nan	nan
HMURINUM.BCC2017.r1.2HG00145350	DEG	20.9609	1.53408	0.293088	5.4234e-09	5.94863e-08	pentatricopeptide repeat containing protein	high	protein_coding	PF20431	PF20431|PF01535|TIGR00756|PF13041	IPR046848|IPR002885	nan	PPR_STOP_STOP|PLS-type|61-S1-P1-L1-S1-P1-L1-S1-P1-L1-S1-P1-L1-S1-P1-L1-S1-P2-35-S2-E1-E2-12,PPR_START_STOP|PLS-type|48-S1-P1-L1-S1-P1-L1-S1-P1-L1-S1-P1-L1-S1-P1-L1-S1-P2-35-S2-E1-E2-12
HMURINUM.BCC2017.r1.7HG00571720	DEG	11.8701	1.53144	0.64389	0.000257158	0.000995367	pentatricopeptide repeat containing protein	high	protein_coding	SSF48452	SSF48452|PF12854|PF13041|PF01535|TIGR00756	IPR011990|IPR002885	GO:0005515	PPR_STOP_STOP|PLS-type|54-L1-S1-SS-SS-SS-P1-L1-S1-P2-L2-S2-34-E2-15,PPR_START_STOP|PLS-type|28-L1-S1-SS-SS-SS-P1-L1-S1-P2-L2-S2-34-E2-15
HMURINUM.BCC2017.r1.1HG00027780	DEG	24.3076	1.52991	0.423657	2.07538e-05	0.000105035	unknown protein	low	protein_coding	nan	nan	nan	nan	nan
HMURINUM.BCC2017.r1.7HG00574190	DEG	83.2719	1.52949	0.420104	2.37625e-06	1.49826e-05	pentatricopeptide repeat containing protein	high	protein_coding	PF14432	PF13041|PF12854|PF14432|PF20431|PF01535|TIGR00756	IPR032867|IPR046848|IPR002885	GO:0008270	PPR_START_STOP|PLS-type|L1-91-SS-SS-P1-L1-S1-P2-L2-S2-E1-E2-DYW,PPR_STOP_STOP|PLS-type|32-L1-94-SS-SS-P1-L1-S1-P2-L2-S2-E1-E2-DYW
HMURINUM.BCC2017.r1.4HG00301090	DEG	370.246	1.52936	0.272646	1.74493e-10	2.53286e-09	thioredoxin protein citrx chloroplastic	low	plastid-related	SSF52833	PF00085|SSF52833	IPR036249|IPR013766	nan	nan
HMURINUM.BCC2017.r1.3HG00215890	DEG	73.8268	1.52699	0.318769	2.39034e-08	2.30044e-07	arath auxin response factor	high	protein_coding	SSF54277	PF06507|PF02309|SSF101936|PF02362|SSF54277	IPR010525|IPR033389|IPR015300|IPR003340	GO:0003677|GO:0005634|GO:0006355|GO:0009725|GO:0003677	nan
HMURINUM.BCC2017.r1.2HG00177740	DEG	28.6659	1.52681	0.247377	2.39958e-11	4.09349e-10	pentacotripeptide repeat region of prorp domain containing protein	low	protein_coding	SSF81901	PF13041|PF01535|SSF81901|TIGR00756|PF13812	IPR002885	nan	PPR_STOP_STOP|P-type|192-P-P-P-P-P-P-P-P-P-P-P-P-P-P-P-P-P-RFL_CTD|RFL-type,PPR_START_STOP|P-type|103-P-P-P-P-P-P-P-P-P-P-P-P-P-P-P-P-P-RFL_CTD|RFL-type
HMURINUM.BCC2017.r1.7HG00640670	DEG	48.2737	1.52627	0.17913	5.26142e-19	3.14022e-17	methyltransferase protein	high	protein_coding	SSF53335	PF10294|SSF53335	IPR029063|IPR019410	GO:0008757	nan
HMURINUM.BCC2017.r1.4HG00331920	DEG	101.761	1.52587	0.136484	1.63516e-30	5.1908e-28	pentatricopeptide repeat containing protein	high	protein_coding	TIGR00756	PF20431|PF01535|TIGR00756|PF13041	IPR046848|IPR002885	nan	PPR_STOP_STOP|PLS-type|25-L1-67-L1-S1-SS-SS-P1-L1-S1-SS-P1-L1-S1-P2-L2-S2-E1-E2-13,PPR_START_STOP|PLS-type|L1-67-L1-S1-SS-SS-P1-L1-S1-SS-P1-L1-S1-P2-L2-S2-E1-E2-13
HMURINUM.BCC2017.r1.2HG00169370	DEG	623.232	1.5237	0.258493	4.25417e-11	6.90759e-10	glycoside hydrolase family n terminal domain containing protein	high	protein_coding	SSF51445	PF00933|SSF51445|PF01915|SSF52279	IPR002772|IPR017853|IPR001764|IPR036881	GO:0004553|GO:0005975	nan
HMURINUM.BCC2017.r1.1HG00021500	DEG	376.239	1.52313	0.238981	1.53089e-12	3.26511e-11	zinc transporter 4	high	transposon-related	PF02535	PF02535	IPR003689	GO:0016020|GO:0030001|GO:0046873|GO:0055085	nan
HMURINUM.BCC2017.r1.5HG00419570	DEG	31.5123	1.52219	0.290634	3.55061e-09	4.01718e-08	pentatricopeptide repeat containing protein	high	protein_coding	PF01535	PF14432|PF13041|PF20431|PF01535|TIGR00756	IPR032867|IPR046848|IPR002885	GO:0008270	PPR_START_STOP|PLS-type|50-L1-S1-P1-L1-S1-P1-L1-S1-P2-L2-S2-E1-E2-DYW,PPR_STOP_STOP|PLS-type|88-L1-S1-P1-L1-S1-P1-L1-S1-P2-L2-S2-E1-E2-DYW
HMURINUM.BCC2017.r1.2HG00135100	DEG	43.396	1.52075	0.191167	7.84034e-17	3.21601e-15	pentatricopeptide repeat containing protein	high	protein_coding	SSF48452	SSF48452|PF13041|PF20431|PF01535|TIGR00756	IPR046848|IPR011990|IPR002885	GO:0005515	PPR_STOP_STOP|PLS-type|113-SS-35-L1-S1-70-L1-S1-SS-SS-SS-P1-L1-S1-P2-L2-S2-E1-E2-E+,PPR_START_STOP|PLS-type|37-SS-35-L1-S1-70-L1-S1-SS-SS-SS-P1-L1-S1-P2-L2-S2-E1-E2-E+
HMURINUM.BCC2017.r1.2HG00159400	DEG	29.7539	1.51981	0.222616	3.49038e-13	8.29211e-12	f box domain containing protein	high	protein_coding	SSF81383	SSF81383|SSF52047	IPR036047	GO:0005515	nan
HMURINUM.BCC2017.r1.7HG00546170	DEG	727.975	1.51911	0.226996	1.68079e-13	4.21237e-12	glycine trna ligase	high	protein_coding	SSF109604	SSF109604|SSF55681|TIGR00388|PF02091|PF02092|TIGR00211	IPR002310|IPR045864|IPR015944	GO:0000166|GO:0004820|GO:0005524|GO:0005737|GO:0006426	nan
HMURINUM.BCC2017.r1.7HG00629560	DEG	26.157	1.51801	0.297953	9.13678e-09	9.60326e-08	aaa+ atpase domain containing protein	high	protein_coding	PF18052	PF18052|SSF52540|PF00931|SSF52058	IPR002182|IPR027417|IPR041118	GO:0043531	nan
HMURINUM.BCC2017.r1.2HG00151120	DEG	23.4707	1.51725	0.284962	3.00771e-09	3.47106e-08	ntf domain containing protein	high	protein_coding	PF02136	PF02136|SSF54928|SSF54427|PF00076	IPR000504|IPR035979|IPR032710|IPR002075	GO:0003723|GO:0003676	nan
HMURINUM.BCC2017.r1.1HG00011780	DEG	45.5208	1.51619	0.262271	2.19218e-10	3.13635e-09	pentacotripeptide repeat region of prorp domain containing protein	low	protein_coding	TIGR00756	PF01535|TIGR00756|PF12854|PF13041	IPR002885	nan	PPR_START_STOP|P-type|202-P-P-P-P-P-P-P-P-P-P-P-P-P-P-P-P-P-P-RFL_CTD|RFL-type,PPR_STOP_STOP|P-type|203-P-P-P-P-P-P-P-P-P-P-P-P-P-P-P-P-P-P-RFL_CTD|RFL-type
HMURINUM.BCC2017.r1.3HG00258280	DEG	82.5591	1.51565	0.183514	3.46999e-18	1.78419e-16	pentatricopeptide repeat containing protein	high	protein_coding	TIGR00756	PF20431|TIGR00756|PF01535|PF13041	IPR046848|IPR002885	nan	PPR_STOP_STOP|PLS-type|71-S1-P1-L1-S1-P1-L1-S1-P1-L1-S1-P2-L2-S2-E1-E2-13,PPR_START_STOP|PLS-type|37-S1-P1-L1-S1-P1-L1-S1-P1-L1-S1-P2-L2-S2-E1-E2-13
HMURINUM.BCC2017.r1.5HG00448170	DEG	116.221	1.51511	0.164243	5.98096e-22	5.95729e-20	abc transporter g family member	high	protein_coding	SSF52540	PF14510|PF01061|PF08370|PF00005|PF19055|SSF52540	IPR013581|IPR027417|IPR043926|IPR013525|IPR003439|IPR029481	GO:0140359|GO:0016020|GO:0140359|GO:0005524	nan
HMURINUM.BCC2017.r1.7HG00576070	DEG	50.0167	1.51279	0.172151	5.61111e-20	4.2091e-18	pentatricopeptide repeat containing protein	low	protein_coding	SSF81901	PF12854|PF13041|PF01535|SSF81901|TIGR00756	IPR002885	nan	PPR_STOP_STOP|P-type|178-P-P-P-P-P-P-P-P-P-P-P-P-38,PPR_START_STOP|P-type|135-P-P-P-P-P-P-P-P-P-P-P-P-38
HMURINUM.BCC2017.r1.5HG00457610	DEG	973.906	1.51261	0.156535	4.41292e-24	6.35925e-22	dna directed rna polymerase subunit beta	high	protein_coding	PF04998	PF05000|PF04983|PF04997|PF04998|SSF64484|PF00623	IPR000722|IPR007081|IPR007066|IPR007083|IPR007080	GO:0003677|GO:0003899|GO:0006351	nan
HMURINUM.BCC2017.r1.7HG00636640	DEG	22.7347	1.51232	0.311345	3.44728e-08	3.21179e-07	histidine kinase domain containing protein	high	protein_coding	PF02518	SSF47384|SSF55874|PF00512|PF02518|PF00072|SSF52172	IPR001789|IPR003594|IPR003661|IPR011006|IPR036097|IPR036890	GO:0000155|GO:0007165|GO:0000160	nan
HMURINUM.BCC2017.r1.1HG00031850	DEG	229.747	1.51078	0.158434	1.94438e-23	2.43369e-21	pentatricopeptide repeat containing protein	low	protein_coding	SSF81901	PF12854|PF13041|PF01535|SSF81901|TIGR00756	IPR002885	nan	PPR_STOP_STOP|P-type|82-P-P-36-P-P-P-P-P-P-P-P-P-P-P-P-P-P-P-33,PPR_START_STOP|P-type|45-P-P-36-P-P-P-P-P-P-P-P-P-P-P-P-P-P-P-33
HMURINUM.BCC2017.r1.2HG00142240	DEG	362.141	1.51016	0.244233	5.95429e-12	1.13135e-10	3 oxoacyl [acyl carrier protein] synthase	high	protein_coding	SSF53901	PF02801|SSF53901|TIGR03150|PF00109	IPR014030|IPR014031|IPR016039|IPR017568	GO:0016746|GO:0006633|GO:0016747	nan
HMURINUM.BCC2017.r1.1HG00015910	DEG	107.466	1.50846	0.127943	1.86712e-33	8.52028e-31	pentatricopeptide repeat containing protein	high	protein_coding	PF13041	PF20431|PF01535|PF13041	IPR046848|IPR002885	nan	PPR_STOP_STOP|PLS-type|P1-L1-S1-P2-L2-S2-E1-E2-E+,PPR_START_STOP|PLS-type|P1-L1-S1-P2-L2-S2-E1-E2-E+
HMURINUM.BCC2017.r1.1HG00022550	DEG	10.784	1.50728	0.515208	0.000106082	0.0004511	helitron helicase domain containing protein	low	protein_coding	nan	nan	nan	nan	nan
HMURINUM.BCC2017.r1.3HG00220010	DEG	104.303	1.50725	0.148268	7.89423e-26	1.44096e-23	adp atp carrier protein 2 mitochondrial	high	plastid-related	SSF103506	SSF103506|PF00153	IPR018108|IPR023395	nan	nan
HMURINUM.BCC2017.r1.2HG00145460	DEG	21.3011	1.50615	0.246777	5.00577e-11	8.02094e-10	pentatricopeptide repeat containing protein	low	protein_coding	TIGR00756	PF01535|TIGR00756|PF12854|PF13041	IPR002885	nan	PPR_START_STOP|P-type|239-P-P-P-P-P-P-P-P-P-P-24,PPR_STOP_STOP|P-type|301-P-P-P-P-P-P-P-P-P-P-24
HMURINUM.BCC2017.r1.2HG00169200	DEG	11.1819	1.50566	0.51002	6.82487e-05	0.000303846	pentatricopeptide repeat containing protein	high	protein_coding	SSF48452	SSF48452|PF13041|PF20431|PF01535|TIGR00756	IPR046848|IPR011990|IPR002885	GO:0005515	PPR_STOP_STOP|PLS-type|68-L1-S1-P1-L1-S1-P1-L1-S1-P2-L2-S2-E1-E2-16,PPR_START_STOP|PLS-type|64-L1-S1-P1-L1-S1-P1-L1-S1-P2-L2-S2-E1-E2-16
HMURINUM.BCC2017.r1.4HG00352990	DEG	62.0247	1.50556	0.240162	8.00318e-12	1.48184e-10	porr domain containing protein	high	protein_coding	PF11955	PF11955	IPR021099	GO:0003723	nan
HMURINUM.BCC2017.r1.4HG00334290	DEG	30.0722	1.50352	0.305475	2.14135e-08	2.08093e-07	autophagy protein	high	protein_coding	PF09451	PF09451	IPR018939	nan	nan
HMURINUM.BCC2017.r1.3HG00231550	DEG	23.5032	1.50085	0.332418	1.3928e-07	1.14994e-06	pentatricopeptide repeat containing protein	high	protein_coding	PF20431	PF20430|PF14432|PF13041|PF20431|PF01535|TIGR00756	IPR046849|IPR046848|IPR032867|IPR002885	GO:0008270	PPR_START_STOP|PLS-type|93-S1-P1-L1-S1-P1-40-S1-38-L1-S1-P1-L1-S1-P1-L1-S1-P1-L1-S1-P2-L2-S2-37-E2-DYW,PPR_STOP_STOP|PLS-type|133-S1-P1-L1-S1-P1-40-S1-38-L1-S1-P1-L1-S1-P1-L1-S1-P1-L1-S1-P2-L2-S2-37-E2-DYW
HMURINUM.BCC2017.r1.6HG00477260	DEG	34.1605	1.49921	0.247187	4.45575e-11	7.20818e-10	methyltransferase domain containing protein	low	protein_coding	SSF53335	PF10294|SSF53335	IPR029063|IPR019410	GO:0008757	nan
HMURINUM.BCC2017.r1.7HG00559560	DEG	78.6199	1.49648	0.144384	1.62436e-26	3.20541e-24	duf 4220 domain containing protein	high	protein_coding	nan	nan	nan	nan	nan
HMURINUM.BCC2017.r1.5HG00399880	DEG	21.096	1.49497	0.38204	1.91622e-06	1.23311e-05	pentacotripeptide repeat domain containing protein	high	protein_coding	PF13041	TIGR00756|PF01535|PF13041	IPR002885	nan	nan
HMURINUM.BCC2017.r1.4HG00361060	DEG	147.324	1.49376	0.309012	1.24827e-08	1.27529e-07	rlc hvul a 1 hordeum vulgare retrotransposon ltr copia polyprotein	low	transposon-related	SSF53098	PF01849|PF19026|SSF53098	IPR012337|IPR044034|IPR002715	nan	nan
HMURINUM.BCC2017.r1.7HG00620430	DEG	58.1778	1.49356	0.187353	5.59601e-17	2.35269e-15	pentatricopeptide repeat containing protein	high	protein_coding	SSF48452	SSF48452|PF13041|PF20431|PF01535|TIGR00756	IPR046848|IPR011990|IPR002885	GO:0005515	PPR_START_STOP|PLS-type|154-SS-36-L1-S1-SS-P1-L1-S1-P2-L2-S2-E1-E2-E+,PPR_STOP_STOP|PLS-type|184-SS-36-L1-S1-SS-P1-L1-S1-P2-L2-S2-E1-E2-E+
HMURINUM.BCC2017.r1.4HG00292180	DEG	33.5164	1.49285	0.434092	7.67816e-06	4.30024e-05	deoxyuridine 5 triphosphate nucleotidohydrolase	low	protein_coding	SSF51283	TIGR00576|PF00692|SSF51283	IPR036157|IPR029054|IPR008181	GO:0000287|GO:0004170|GO:0006226|GO:0046081	nan
HMURINUM.BCC2017.r1.2HG00145230	DEG	526.519	1.48795	0.209541	1.1388e-14	3.35724e-13	crm domain containing factor chloroplastic mitochondrial	high	plastid-related	PF01985	PF01985|SSF75471	IPR001890|IPR035920	GO:0003723	nan
HMURINUM.BCC2017.r1.7HG00634280	DEG	98.6034	1.48789	0.280941	1.67533e-09	2.03192e-08	unknown protein	low	protein_coding	nan	nan	nan	nan	nan
HMURINUM.BCC2017.r1.2HG00090700	DEG	31.6361	1.48557	0.278291	3.13489e-09	3.60455e-08	dyw domain containing protein	high	protein_coding	TIGR00756	PF20430|PF14432|PF13041|PF20431|PF01535|TIGR00756	IPR046849|IPR046848|IPR032867|IPR002885	GO:0008270	PPR_START_STOP|PLS-type|37-S1-P1-L1-S1-P1-L1-S1-P1-L1-S1-P1-L1-S1-P2-L2-S2-E1-E2-DYW,PPR_STOP_STOP|PLS-type|40-S1-P1-L1-S1-P1-L1-S1-P1-L1-S1-P1-L1-S1-P2-L2-S2-E1-E2-DYW
HMURINUM.BCC2017.r1.7HG00629810	DEG	89.9053	1.48416	0.255008	1.10778e-10	1.66311e-09	duf 3741 domain containing protein	high	protein_coding	PF14383	PF14309|PF14383	IPR025486|IPR032795	nan	nan
HMURINUM.BCC2017.r1.5HG00400520	DEG	1550.67	1.48285	0.162036	7.06544e-22	6.87829e-20	60s ribosomal protein l10p insertion domain containing	low	protein_coding	SSF160369	SSF160369|PF00466|PF17777	IPR043141|IPR040637|IPR001790	nan	nan
HMURINUM.BCC2017.r1.2HG00083930	DEG	498.982	1.48244	0.181755	4.34561e-18	2.2085e-16	carbohydrate kinase pfkb domain containing protein	high	protein_coding	SSF53613	SSF53613|PF00294	IPR011611|IPR029056	nan	nan
HMURINUM.BCC2017.r1.4HG00366370	DEG	108.063	1.48037	0.234718	4.45156e-12	8.675e-11	transducin family protein wd repeat	high	protein_coding	SSF50978	SSF50978|PF00400	IPR001680|IPR036322	GO:0005515	nan
HMURINUM.BCC2017.r1.2HG00177770	DEG	79.1146	1.47939	0.163929	5.60946e-21	4.85651e-19	pentacotripeptide repeat region of prorp domain containing protein	low	protein_coding	PF13041	SSF48452|TIGR00756|PF01535|PF13041	IPR011990|IPR002885	GO:0005515	PPR_START_STOP|P-type|106-P-P-P-P-P-P-P-P-P-P-P-P-P-P-P-P-P-RFL_CTD|RFL-type,PPR_STOP_STOP|P-type|255-P-P-P-P-P-P-P-P-P-P-P-P-P-P-P-P-P-RFL_CTD|RFL-type
HMURINUM.BCC2017.r1.5HG00373550	DEG	35.3921	1.47894	0.246463	7.02001e-11	1.09862e-09	pentatricopeptide repeat containing protein	high	protein_coding	PF01535	SSF48452|PF13041|PF20431|PF01535|TIGR00756	IPR046848|IPR011990|IPR002885	GO:0005515	PPR_START_STOP|PLS-type|45-L1-S1-P1-L1-S1-P1-L1-S1-P1-L1-S1-P2-L2-S2-34-E2-12,PPR_STOP_STOP|PLS-type|56-L1-S1-P1-L1-S1-P1-L1-S1-P1-L1-S1-P2-L2-S2-34-E2-12
HMURINUM.BCC2017.r1.4HG00345260	DEG	273.755	1.47874	0.139567	8.49177e-28	2.044e-25	duf 4283 domain containing protein	high	protein_coding	nan	nan	nan	nan	nan
HMURINUM.BCC2017.r1.7HG00618890	DEG	178.375	1.478	0.215085	9.81968e-14	2.57593e-12	b561 domain containing protein	low	protein_coding	nan	nan	nan	nan	nan
HMURINUM.BCC2017.r1.2HG00108560	DEG	261.972	1.47738	0.161156	8.19656e-22	7.90914e-20	sap domain containing protein	high	protein_coding	SSF54928	PF16294|PF02037|SSF54928|SSF68906	IPR035979|IPR036361|IPR003034|IPR032552	GO:0003676	nan
HMURINUM.BCC2017.r1.5HG00387380	DEG	54.1814	1.47734	0.476674	1.58485e-05	8.21644e-05	flavin containing monooxygenase	high	protein_coding	PF13738	SSF51905|PF13738	IPR036188	nan	nan
HMURINUM.BCC2017.r1.3HG00287190	DEG	133.598	1.47716	0.175627	7.97649e-19	4.5618e-17	pentatricopeptide repeat containing protein	high	protein_coding	PF01535	PF01535|TIGR00756|PF13041	IPR002885	nan	PPR_STOP_STOP|PLS-type|59-S1-41-L1-S1-P1-L1-S1-P1-L1-S1-P1-L1-S1-P1-L1-S1-P2-L2-S2-E1-E2-7,PPR_START_STOP|PLS-type|38-S1-41-L1-S1-P1-L1-S1-P1-L1-S1-P1-L1-S1-P1-L1-S1-P2-L2-S2-E1-E2-7
HMURINUM.BCC2017.r1.5HG00417120	DEG	410.41	1.47431	0.0870358	2.77288e-66	2.02457e-62	pentatricopeptide repeat containing protein	low	protein_coding	SSF81901	SSF81901|TIGR00756|PF01535|PF13041	IPR002885	nan	PPR_START_STOP|P-type|89-P-P-P-P-P-P-P-P-P-P-P-P-P-P-18,PPR_STOP_STOP|P-type|100-P-P-P-P-P-P-P-P-P-P-P-P-P-P-18
[truncated: 21,484 more rows]

## Sheet: Table_S4
Table S4: Gene-wise differential expression results of subspecies murinum grown in control and elevated temperature conditions.
[truncated: 36,969 more rows]

[truncated: 4 more sheets: Table_S5, Table_S6, Table_S7, Table_S8]
